# Supplementary material for: N,N-Bis(2,6-difluoro­benz­yl)-1,3,4-thia­diazol-2-amine
Source: Acta Crystallogr Sect E Struct Rep Online. 2009 Aug 15;65(Pt 9):o2166–7. doi: 10.1107/S1600536809031675 (PMC2970007; doi:10.1107/S1600536809031675)
Supplement: Supplementary file 2 [file e-65-o2166-Isup2.hkl]

# 
# h,k,l, Fc-squared, Fo-squared, sigma(Fo-squared) and status flag 
# 
data_I
_shelx_title ' comp2_0m in Pca2(1) (100K)' 
_shelx_refln_list_code          4 
_shelx_F_calc_maximum      207.84 
_exptl_crystal_F_000       720.00 
_reflns_d_resolution_high  0.6615 
 
loop_ 
 _symmetry_equiv_pos_as_xyz 
 'x, y, z' 
 '-x, -y, z+1/2' 
 'x+1/2, -y, z' 
 '-x+1/2, y, z+1/2' 
 
_cell_length_a    32.6678 
_cell_length_b     5.8515 
_cell_length_c     7.8140 
_cell_angle_alpha  90.000 
_cell_angle_beta   90.000 
_cell_angle_gamma  90.000 
 
_shelx_F_squared_multiplier     1.000 
 
loop_ 
 _refln_index_h 
 _refln_index_k 
 _refln_index_l 
 _refln_F_squared_calc 
 _refln_F_squared_meas 
 _refln_F_squared_sigma 
 _refln_observed_status 
   2   0 -11        6.28       -3.19      8.14 o 
   4   0 -11        2.26       -1.62      5.69 o 
   6   0 -11      323.28      338.74     16.95 o 
   8   0 -11       91.68       79.93     10.03 o 
  10   0 -11      104.35       95.98     10.49 o 
  12   0 -11       56.82       43.69      9.60 o 
  14   0 -11      102.88      100.09     11.08 o 
  16   0 -11       37.22       37.14      8.56 o 
  18   0 -11       60.51       52.28      9.90 o 
   1   1 -11       15.23       11.15      4.48 o 
   2   1 -11       34.50       25.33      4.98 o 
   3   1 -11       33.59       30.95      5.18 o 
   4   1 -11      111.70      122.54      7.65 o 
   5   1 -11       70.36       68.42      9.62 o 
   6   1 -11      195.73      188.50     14.19 o 
   7   1 -11       67.15       54.53      6.10 o 
   8   1 -11      168.70      143.83     10.76 o 
   9   1 -11       45.47       44.51      5.95 o 
  10   1 -11       34.12       34.94      5.59 o 
  11   1 -11      119.62      105.66      8.87 o 
  12   1 -11       49.19       52.66      6.32 o 
  13   1 -11       32.98       35.35      7.23 o 
  14   1 -11       14.74        4.71      5.02 o 
  15   1 -11        1.71       -0.19      4.20 o 
  16   1 -11       22.63       19.68      5.95 o 
  17   1 -11       12.72       21.08      5.29 o 
   1   2 -11        5.93        4.38      3.96 o 
   2   2 -11       19.99       18.12      5.67 o 
   3   2 -11       33.55       43.81      7.34 o 
   4   2 -11       82.96       95.65      8.44 o 
   5   2 -11       47.81       52.81      6.00 o 
   6   2 -11       94.15       98.62      7.25 o 
   7   2 -11        1.49        3.11      4.06 o 
   8   2 -11      156.81      171.24      8.75 o 
   9   2 -11       51.93       46.03      5.76 o 
  10   2 -11       35.07       30.40      5.31 o 
  11   2 -11        7.18        3.40      4.34 o 
  12   2 -11       11.65        4.64      4.47 o 
  13   2 -11       21.07       18.19      4.94 o 
  14   2 -11       77.82       95.37     15.76 o 
   1   3 -11       70.36       67.86      5.56 o 
   2   3 -11        2.99        2.44      4.89 o 
   3   3 -11       29.37       37.13      6.41 o 
   4   3 -11       25.59       13.38      5.69 o 
   5   3 -11      154.55      171.75     12.28 o 
   6   3 -11       98.33      117.56     11.04 o 
   0   0 -10       28.18       18.12      8.93 o 
   2   0 -10       99.88       89.94      9.18 o 
   4   0 -10       16.81       26.44      6.62 o 
   6   0 -10       31.19       22.26      6.43 o 
   8   0 -10      305.44      314.01     15.53 o 
  10   0 -10      494.54      493.47     19.77 o 
  12   0 -10      208.07      223.71     16.80 o 
  14   0 -10      203.86      172.47     26.40 o 
  16   0 -10       42.66       40.04      8.44 o 
  18   0 -10      113.82      135.02     18.24 o 
  20   0 -10      157.72      157.92     13.45 o 
  22   0 -10      230.57      215.27     17.75 o 
  24   0 -10      236.94      241.94     16.44 o 
  26   0 -10       56.84       52.56     11.09 o 
   0   1 -10      484.34      492.55     18.91 o 
   1   1 -10       59.65       53.14      5.51 o 
   2   1 -10      112.39      122.73      7.07 o 
   3   1 -10        7.88        2.97      3.67 o 
   4   1 -10       51.27       44.12      5.09 o 
   5   1 -10       17.02       14.78      4.10 o 
   6   1 -10       41.74       33.21      4.82 o 
   7   1 -10       49.52       45.69      7.16 o 
   8   1 -10       99.92       92.54      6.58 o 
   9   1 -10      106.69       88.15      6.61 o 
  10   1 -10       38.51       42.83      5.45 o 
  11   1 -10       19.14       20.61      5.04 o 
  12   1 -10      245.24      247.29     10.11 o 
  13   1 -10      161.51      174.70     10.50 o 
  14   1 -10      514.79      515.52     14.86 o 
  15   1 -10       26.08       26.74      5.10 o 
  16   1 -10       46.91       49.67      6.07 o 
  17   1 -10       39.44       35.61      5.69 o 
  18   1 -10       30.61       32.07      9.40 o 
  19   1 -10       27.47       32.26      5.80 o 
  20   1 -10       14.06       16.67      5.20 o 
  21   1 -10       73.88       72.70      7.48 o 
  22   1 -10      159.29      169.11     14.68 o 
  23   1 -10       22.53       25.97      5.90 o 
  24   1 -10       73.79       85.24      7.99 o 
  25   1 -10       28.34       27.70      6.14 o 
   0   2 -10      251.28      274.06     23.21 o 
   1   2 -10      103.12      106.69      6.56 o 
   2   2 -10      115.28      114.91      7.53 o 
   3   2 -10       22.22       21.90      4.56 o 
   4   2 -10       59.79       67.96      7.05 o 
   5   2 -10       93.74       99.83      7.03 o 
   6   2 -10        8.42        9.59      3.72 o 
   7   2 -10        7.60        9.12      3.79 o 
   8   2 -10       40.87       39.38      5.78 o 
   9   2 -10        2.78        6.26      4.06 o 
  10   2 -10       74.16       76.92      6.18 o 
  11   2 -10       64.57       61.05      6.46 o 
  12   2 -10      214.01      222.23     10.99 o 
  13   2 -10       10.35       10.41      4.23 o 
  14   2 -10        6.61        9.10      4.12 o 
  15   2 -10      120.59      123.91      7.92 o 
  16   2 -10      195.09      194.44     11.51 o 
  17   2 -10        6.52        9.52      4.70 o 
  18   2 -10       46.19       53.11      6.36 o 
  19   2 -10        1.89        2.47      4.49 o 
  20   2 -10       52.14       67.16      7.00 o 
  21   2 -10       26.41       20.55      6.49 o 
  22   2 -10       92.17      101.36      8.25 o 
  23   2 -10        6.20       10.79      5.03 o 
   0   3 -10       69.30       68.49      7.33 o 
   1   3 -10       46.62       46.47      5.13 o 
   2   3 -10       13.16       18.59      5.43 o 
   3   3 -10       65.68       63.01      8.27 o 
   4   3 -10        6.06        4.72      4.73 o 
   5   3 -10        7.03        6.56      5.00 o 
   6   3 -10        3.75       11.11      5.26 o 
   7   3 -10        1.98        7.58      5.01 o 
   8   3 -10       38.56       32.84      7.38 o 
   9   3 -10        5.58        3.50      5.00 o 
  10   3 -10       17.51       18.56      8.44 o 
  11   3 -10       93.25       99.85      6.46 o 
  12   3 -10       86.89       91.77      6.35 o 
  13   3 -10       18.65       19.95      4.38 o 
  14   3 -10       81.17       68.42      6.02 o 
  15   3 -10        5.64       11.65      6.33 o 
  16   3 -10        4.99        7.87      4.64 o 
  17   3 -10       10.35       16.15      4.52 o 
  18   3 -10       11.35       15.62      4.79 o 
  19   3 -10       51.06       63.37      6.65 o 
  20   3 -10       27.72       29.11      5.61 o 
   0   4 -10      141.72      139.16     22.21 o 
   1   4 -10       22.95       13.12      9.20 o 
   2   4 -10        7.36        5.21      8.81 o 
   3   4 -10       13.52       19.09      9.42 o 
   4   4 -10        4.50       -5.43      7.59 o 
   5   4 -10       29.41       27.50     10.22 o 
   6   4 -10       82.02       81.54      7.99 o 
   7   4 -10       43.64       54.99      6.85 o 
   8   4 -10       13.16       12.07      6.56 o 
   9   4 -10       13.53       19.28      5.90 o 
  10   4 -10      151.89      153.23     10.75 o 
  11   4 -10      119.69      140.10     11.79 o 
  12   4 -10        5.51       10.92      6.67 o 
  13   4 -10       25.54       46.68      8.91 o 
   2   0  -9      118.02      114.08      9.01 o 
   4   0  -9       81.30       95.54      8.48 o 
   6   0  -9      242.61      237.95     12.39 o 
   8   0  -9      127.20      129.05     17.12 o 
  10   0  -9      101.81       89.66      8.79 o 
  12   0  -9       48.43       56.11      7.80 o 
  14   0  -9      143.09      141.75     18.71 o 
  16   0  -9      472.73      458.01     19.26 o 
  18   0  -9       74.47       83.24      9.59 o 
  20   0  -9       53.13       51.63      8.60 o 
  22   0  -9       29.59       34.97      8.05 o 
  24   0  -9       29.84       34.14      8.54 o 
  26   0  -9       51.41       48.44      9.67 o 
  28   0  -9       67.82       74.22     16.12 o 
  30   0  -9      156.94      167.18     15.51 o 
   1   1  -9       71.31       67.24      7.00 o 
   2   1  -9      148.08      141.10      6.85 o 
   3   1  -9        1.34        1.43      3.02 o 
   4   1  -9       23.30       19.94      3.83 o 
   5   1  -9       12.96       17.60      3.69 o 
   6   1  -9      324.34      323.62     10.15 o 
   7   1  -9      155.29      150.16      7.26 o 
   8   1  -9      197.14      186.17      7.97 o 
   9   1  -9       71.08       67.40      5.49 o 
  10   1  -9       16.69       16.00      3.92 o 
  11   1  -9       44.83       50.46      5.27 o 
  12   1  -9      395.82      403.75     12.09 o 
  13   1  -9      135.54      139.29      7.54 o 
  14   1  -9      116.21      107.64     10.25 o 
  15   1  -9       47.89       44.88      5.27 o 
  16   1  -9      210.82      221.93      9.54 o 
  17   1  -9       53.38       52.28      5.88 o 
  18   1  -9      360.79      349.00     12.22 o 
  19   1  -9      161.81      159.82     10.37 o 
  20   1  -9      167.41      157.06      8.95 o 
  21   1  -9       28.87       33.66      5.42 o 
  22   1  -9       92.73       93.13      8.93 o 
  23   1  -9       59.60       60.23      6.86 o 
  24   1  -9       23.07       19.37      5.47 o 
  25   1  -9       16.21       16.91      5.11 o 
  26   1  -9       14.13       17.54      5.34 o 
  27   1  -9        9.42       15.30      5.53 o 
  28   1  -9      108.52      125.36      9.48 o 
  29   1  -9      102.57       88.65      8.64 o 
  30   1  -9       79.88       73.24      8.25 o 
  31   1  -9       20.10       19.60      6.01 o 
   1   2  -9       80.54       66.74      6.10 o 
   2   2  -9       11.41       10.13      3.43 o 
   3   2  -9       32.20       31.05      4.04 o 
   4   2  -9      430.87      420.17     11.23 o 
   5   2  -9      293.60      289.08      9.22 o 
   6   2  -9       91.92       90.08      5.68 o 
   7   2  -9       43.85       44.48      5.15 o 
   8   2  -9       52.94       40.79      4.67 o 
   9   2  -9      212.20      220.23      8.49 o 
  10   2  -9      160.98      167.11      7.74 o 
  11   2  -9       32.23       27.07      4.30 o 
  12   2  -9        4.11        5.79      3.50 o 
  13   2  -9       21.46       16.99      4.10 o 
  14   2  -9       34.49       38.81      8.55 o 
  15   2  -9       25.25       24.05      4.71 o 
  16   2  -9      207.79      217.57     12.60 o 
  17   2  -9      150.99      155.78      8.49 o 
  18   2  -9      184.55      192.50     11.61 o 
  19   2  -9        2.09        9.03      4.25 o 
  20   2  -9       56.78       65.23      6.54 o 
  21   2  -9       16.37       15.71      4.87 o 
  22   2  -9       46.39       39.71      6.21 o 
  23   2  -9        2.02       -0.53      4.63 o 
  24   2  -9       16.87       15.85      5.30 o 
  25   2  -9       85.74       85.52      7.78 o 
  26   2  -9        3.13        1.20      4.73 o 
  27   2  -9       55.62       60.09     11.10 o 
  28   2  -9      124.82      150.73     10.11 o 
  29   2  -9        1.29       16.92      5.78 o 
   1   3  -9        5.76        4.28      2.91 o 
   2   3  -9      139.58      140.06      8.52 o 
   3   3  -9       27.74       31.66      5.07 o 
   4   3  -9      193.59      185.56     12.16 o 
   5   3  -9       19.53       26.05      5.04 o 
   6   3  -9       71.03       70.92      7.00 o 
   7   3  -9      109.02       99.22      7.97 o 
   8   3  -9       22.90       26.16      5.60 o 
   9   3  -9       32.47       32.66      3.89 o 
  10   3  -9        0.99       -2.45      2.84 o 
  11   3  -9       31.49       25.77      4.09 o 
  12   3  -9       33.24       27.16      5.46 o 
  13   3  -9       26.62       33.85      6.99 o 
  14   3  -9       39.98       46.35      5.05 o 
  15   3  -9       46.36       46.27      5.68 o 
  16   3  -9      217.98      220.34      9.37 o 
  17   3  -9       52.26       59.76      5.88 o 
  18   3  -9      101.90      117.21      8.52 o 
  19   3  -9       74.91       84.78      6.97 o 
  20   3  -9       35.99       34.74      7.38 o 
  21   3  -9       19.67       25.25      6.77 o 
  22   3  -9        3.22       14.63      6.48 o 
  23   3  -9      108.75      162.82     14.44 o 
  24   3  -9       44.94       67.31     10.83 o 
  25   3  -9      130.35      144.77     14.38 o 
  26   3  -9       22.78       27.10      8.66 o 
  27   3  -9      120.68      140.40     22.03 o 
   1   4  -9       21.92       26.75      8.87 o 
   2   4  -9      240.16      227.93     21.10 o 
   3   4  -9        9.48       31.63      9.23 o 
   4   4  -9       90.35       92.28      7.15 o 
   5   4  -9      250.44      269.05     11.43 o 
   6   4  -9      213.59      226.82     40.23 o 
   7   4  -9       74.50       80.83      7.52 o 
   8   4  -9       32.45       34.82      7.41 o 
   9   4  -9       17.17       22.08      5.67 o 
  10   4  -9       41.68       44.25      6.79 o 
  11   4  -9       37.20       30.69     13.69 o 
  12   4  -9       28.23       24.18      7.05 o 
  13   4  -9        8.58       17.08      6.85 o 
  14   4  -9       11.61       17.30      6.85 o 
  15   4  -9       25.15       31.31      4.64 o 
  16   4  -9      143.24      138.67     19.50 o 
  17   4  -9      110.35      150.32     12.94 o 
  18   4  -9       52.13       51.10      9.41 o 
  19   4  -9       18.04       17.35     10.52 o 
  20   4  -9       10.57       39.94     21.80 o 
  21   4  -9       13.28       20.16     10.79 o 
  22   4  -9        6.25        2.19      9.89 o 
   6   5  -9       21.00       20.59      6.28 o 
   7   5  -9      137.07      137.36     12.10 o 
   8   5  -9       67.06       68.50      9.57 o 
   9   5  -9       61.63       85.75     10.78 o 
  10   5  -9       11.76       12.52      7.69 o 
  11   5  -9       20.46       10.49      7.62 o 
  12   5  -9       77.22       96.20     12.80 o 
  13   5  -9       45.70       47.38     10.74 o 
  14   5  -9       34.90       47.72     11.20 o 
  15   5  -9       30.83       47.46     11.43 o 
   0   0  -8     1038.94     1001.13     37.94 o 
   2   0  -8      138.65      134.16      8.84 o 
   4   0  -8      132.89      125.64      8.83 o 
   6   0  -8       36.19       25.11      5.33 o 
   8   0  -8        1.19        1.87      4.07 o 
  10   0  -8      366.31      369.17     15.12 o 
  12   0  -8     1019.36     1008.44     28.29 o 
  14   0  -8     1258.00     1255.65     33.67 o 
  16   0  -8      632.19      616.18     21.72 o 
  18   0  -8     1327.07     1335.48     45.76 o 
  20   0  -8      300.06      288.54     15.14 o 
  22   0  -8      432.99      452.44     19.74 o 
  24   0  -8      193.38      214.04     44.50 o 
  26   0  -8       17.55       12.37      9.83 o 
  28   0  -8       26.71       24.46      8.03 o 
  30   0  -8       33.02       19.19     14.88 o 
  32   0  -8      212.17      221.44     17.02 o 
  34   0  -8       21.97       19.09     11.05 o 
  36   0  -8      199.31      208.45     17.73 o 
   0   1  -8      362.88      341.66     17.14 o 
   1   1  -8       39.89       36.28      4.05 o 
   2   1  -8      468.59      457.62     11.39 o 
   3   1  -8       22.64       20.76      3.91 o 
   4   1  -8      161.62      166.42      6.84 o 
   5   1  -8       14.31       13.69      3.27 o 
   6   1  -8        2.95        0.94      2.70 o 
   7   1  -8      218.37      221.69      7.99 o 
   8   1  -8       97.90      107.13      5.91 o 
   9   1  -8      109.23      109.98      6.08 o 
  10   1  -8      326.98      338.12     10.15 o 
  11   1  -8       56.59       57.58      5.02 o 
  12   1  -8      831.30      840.29     17.85 o 
  13   1  -8      303.95      303.75     15.62 o 
  14   1  -8      170.86      171.74      7.77 o 
  15   1  -8      213.09      200.95     10.57 o 
  16   1  -8       29.46       34.87      4.74 o 
  17   1  -8      145.12      145.62      9.06 o 
  18   1  -8       54.27       48.02      5.44 o 
  19   1  -8        9.12       12.64      4.13 o 
  20   1  -8      211.24      215.65      9.44 o 
  21   1  -8       80.30       72.93      8.32 o 
  22   1  -8      273.46      290.05     11.15 o 
  23   1  -8        1.27        9.32      4.08 o 
  24   1  -8      215.01      231.94     10.48 o 
  25   1  -8       48.12       36.05      5.83 o 
  26   1  -8       74.80       72.50      8.81 o 
  27   1  -8       50.08       46.29     11.68 o 
  28   1  -8        0.28        0.87      5.63 o 
  29   1  -8       29.22       36.84      7.65 o 
  30   1  -8      207.15      215.55     27.63 o 
  31   1  -8       19.70       24.51      7.15 o 
  32   1  -8       16.04       23.39     10.23 o 
  33   1  -8       25.06        8.60      8.38 o 
  34   1  -8      112.39       98.96     11.22 o 
  35   1  -8        1.61        9.68      7.66 o 
   0   2  -8      500.02      490.71     16.28 o 
   1   2  -8      164.97      149.97      6.13 o 
   2   2  -8       43.55       38.42      3.74 o 
   3   2  -8      223.08      226.42      9.83 o 
   4   2  -8       96.59       95.85      5.15 o 
   5   2  -8       40.27       36.36      3.74 o 
   6   2  -8       99.26       95.46      5.37 o 
   7   2  -8      181.37      181.58     10.97 o 
   8   2  -8      331.85      342.52      9.75 o 
   9   2  -8      136.69      128.01      9.26 o 
  10   2  -8       71.44       71.53      5.08 o 
  11   2  -8      197.95      204.43      7.89 o 
  12   2  -8      156.85      139.05      9.20 o 
  13   2  -8       67.76       77.93      6.60 o 
  14   2  -8      474.51      476.70     12.86 o 
  15   2  -8       56.51       51.12      5.16 o 
  16   2  -8       35.87       47.49      9.22 o 
  17   2  -8       88.26       77.23      7.88 o 
  18   2  -8        0.68        0.21      4.32 o 
  19   2  -8       20.85       20.56      5.79 o 
  20   2  -8      154.77      178.85     10.89 o 
  21   2  -8      155.70      157.83     10.83 o 
  22   2  -8      472.33      493.11     17.98 o 
  23   2  -8       16.96       23.77      6.37 o 
  24   2  -8      123.17      133.99     10.70 o 
  25   2  -8        0.71        3.28      9.59 o 
  26   2  -8       52.25       48.79      8.10 o 
  27   2  -8       19.16       15.32      6.36 o 
  28   2  -8        2.86       -2.46      5.50 o 
  29   2  -8       10.58       21.92      7.90 o 
  30   2  -8      137.74      144.67     35.32 o 
  31   2  -8       30.46       29.67      9.14 o 
  32   2  -8      183.79      196.23     16.75 o 
  33   2  -8      104.91      113.57     13.97 o 
  34   2  -8      209.53      253.40     19.16 o 
   0   3  -8      266.08      292.03     23.71 o 
   1   3  -8       10.25        8.70      3.30 o 
   2   3  -8       62.08       67.02      7.93 o 
   3   3  -8        3.86        5.05      3.53 o 
   4   3  -8       46.87       56.27      5.64 o 
   5   3  -8       49.17       55.46      5.72 o 
   6   3  -8       74.77       83.00      6.74 o 
   7   3  -8       89.54       92.92      7.15 o 
   8   3  -8      215.95      211.52     10.24 o 
   9   3  -8       66.24       60.06      4.34 o 
  10   3  -8      208.21      208.73      7.51 o 
  11   3  -8       77.44       83.92      7.71 o 
  12   3  -8       28.46       22.92      6.50 o 
  13   3  -8      105.47      116.44     13.15 o 
  14   3  -8        2.58        2.54      4.64 o 
  15   3  -8        6.13        9.25      5.58 o 
  16   3  -8        8.68        6.83      5.44 o 
  17   3  -8       16.31       15.35      5.62 o 
  18   3  -8       84.77       74.07      8.24 o 
  19   3  -8      120.59      122.08     10.00 o 
  20   3  -8       42.86       43.89      7.27 o 
  21   3  -8       23.28       21.26      6.31 o 
  22   3  -8      113.69      116.04     12.11 o 
  23   3  -8       93.92      102.97     22.46 o 
  24   3  -8       17.64       19.61      7.84 o 
  25   3  -8        2.15       -0.61     10.80 o 
  26   3  -8       58.54       44.38     11.57 o 
  27   3  -8       62.91       68.83     11.63 o 
  28   3  -8       22.83       12.07      8.04 o 
  29   3  -8       35.00       39.07     12.36 o 
  30   3  -8       21.51       14.20      8.38 o 
  31   3  -8       63.07       62.39     22.67 o 
  32   3  -8       16.83       17.54      9.26 o 
   0   4  -8      245.58      264.94     24.12 o 
   1   4  -8       44.95       47.00      9.24 o 
   2   4  -8      119.01      111.49     12.59 o 
   3   4  -8      254.44      258.72     11.03 o 
   4   4  -8       80.80       81.89      8.70 o 
   5   4  -8       27.37       29.60      7.88 o 
   6   4  -8       10.16       19.19      4.76 o 
   7   4  -8        3.65       -1.81      6.57 o 
   8   4  -8       53.46       34.06      5.85 o 
   9   4  -8      144.19      142.45      9.23 o 
  10   4  -8       32.66       53.13      9.52 o 
  11   4  -8      553.02      544.70     26.87 o 
  12   4  -8       50.36       50.31      7.94 o 
  13   4  -8       28.43       18.27      7.95 o 
  14   4  -8       52.76       56.35     17.49 o 
  15   4  -8        2.13        6.12      7.14 o 
  16   4  -8       67.21       83.72     10.10 o 
  17   4  -8       25.08       23.93     11.07 o 
  18   4  -8       77.08       83.26     10.52 o 
  19   4  -8       31.31       26.21     13.24 o 
  20   4  -8        0.45        2.50      6.38 o 
  21   4  -8       17.23       10.56      9.38 o 
  22   4  -8       21.22       24.99     10.88 o 
  23   4  -8      101.37       94.47     15.52 o 
  24   4  -8       73.20       92.55     15.80 o 
  25   4  -8       86.48      100.70     16.71 o 
  26   4  -8       54.19       65.77     15.39 o 
  27   4  -8       41.06       39.73     14.39 o 
  28   4  -8       32.21       20.01     12.57 o 
   2   5  -8       30.86       28.87      5.80 o 
   3   5  -8       72.97       83.88      8.27 o 
   4   5  -8        7.82       22.54      6.30 o 
   5   5  -8       25.13       20.62      6.35 o 
   6   5  -8       40.29       55.77      8.34 o 
   7   5  -8       84.12       79.20      9.94 o 
   8   5  -8       70.02       82.60     10.39 o 
   9   5  -8       70.43       90.46     11.29 o 
  10   5  -8      100.54       89.80     11.28 o 
  11   5  -8       37.93       39.53      9.42 o 
  12   5  -8       52.31       75.94     11.78 o 
  13   5  -8       64.41       83.05     12.37 o 
  14   5  -8       18.15       26.03      9.73 o 
  15   5  -8       40.35       33.44     10.50 o 
  16   5  -8       51.82       52.43     11.71 o 
  17   5  -8        2.38       11.13      9.28 o 
  18   5  -8       92.91       99.32     15.41 o 
  19   5  -8       19.39       41.34     12.14 o 
  20   5  -8        4.41        7.71      9.91 o 
  21   5  -8       65.27       62.78     14.18 o 
  22   5  -8       13.91       18.37     11.39 o 
  23   5  -8       68.86       72.40     15.70 o 
   0   6  -8      114.09      119.85     10.43 o 
   1   6  -8       26.84       30.93      4.77 o 
   2   6  -8      109.99      119.73     10.77 o 
   3   6  -8       59.53       50.48      8.42 o 
   4   6  -8       14.91       10.39      6.82 o 
   5   6  -8       28.11       16.53      7.53 o 
   6   6  -8       48.71       41.69      8.84 o 
   7   6  -8       24.46       35.52      9.07 o 
   8   6  -8       25.11       32.58      8.84 o 
   9   6  -8       85.56       71.84     11.20 o 
  10   6  -8        5.45       16.33      8.23 o 
  11   6  -8       36.70       32.87     10.07 o 
  12   6  -8       15.99       29.46     10.03 o 
  13   6  -8       13.56       14.96      9.51 o 
  14   6  -8       20.77       -0.13      8.77 o 
   2   0  -7     1168.94     1203.57     52.41 o 
   4   0  -7      285.57      271.50     10.81 o 
   6   0  -7      883.26      873.53     39.42 o 
   8   0  -7      140.36      140.12     10.02 o 
  10   0  -7      100.63       97.75      6.42 o 
  12   0  -7      279.29      303.86     14.03 o 
  14   0  -7      210.70      194.92     11.78 o 
  16   0  -7      434.72      431.96     20.19 o 
  18   0  -7      342.94      345.06     15.44 o 
  20   0  -7     1435.76     1480.17     38.25 o 
  22   0  -7       75.57       62.18      8.30 o 
  24   0  -7       25.23        7.02      5.66 o 
  26   0  -7       93.13       89.73     17.41 o 
  28   0  -7      676.20      686.74     25.97 o 
  30   0  -7      114.52      111.46     18.68 o 
  32   0  -7       29.51       32.78     14.15 o 
  34   0  -7       14.88        9.44     11.72 o 
  36   0  -7       67.92       73.41     18.06 o 
   1   1  -7      272.80      281.15      7.95 o 
   2   1  -7      136.17      132.57      5.05 o 
   3   1  -7       88.99       94.55      5.34 o 
   4   1  -7      363.43      370.37      7.85 o 
   5   1  -7      157.15      161.85      5.20 o 
   6   1  -7      572.96      570.15     10.35 o 
   7   1  -7       19.93       22.57      3.77 o 
   8   1  -7       36.23       35.36      3.04 o 
   9   1  -7      117.13      115.64      4.81 o 
  10   1  -7      673.75      662.71     11.82 o 
  11   1  -7      377.20      366.71      8.46 o 
  12   1  -7      185.94      172.41      7.10 o 
  13   1  -7       61.71       56.08      4.68 o 
  14   1  -7      384.29      413.66     11.21 o 
  15   1  -7       86.93       98.66      7.42 o 
  16   1  -7      164.07      179.40     10.57 o 
  17   1  -7      228.21      214.68     12.91 o 
  18   1  -7      124.89      122.37     11.21 o 
  19   1  -7      108.65       98.55      8.03 o 
  20   1  -7      190.12      209.51     13.35 o 
  21   1  -7      111.58       98.11     14.21 o 
  22   1  -7       99.00       96.30     17.35 o 
  23   1  -7       10.18        9.11      4.88 o 
  24   1  -7      112.54      122.72     10.64 o 
  25   1  -7      170.65      153.68     10.54 o 
  26   1  -7      151.12      147.58     10.48 o 
  27   1  -7      163.24      156.03     10.99 o 
  28   1  -7      196.42      197.57     12.37 o 
  29   1  -7        9.87       16.17      6.00 o 
  30   1  -7      264.27      266.50     13.98 o 
  31   1  -7       88.49       90.39      9.87 o 
  32   1  -7       24.28       17.42      6.82 o 
  33   1  -7       23.62       23.86      7.32 o 
  34   1  -7       26.94       24.28      8.63 o 
  35   1  -7       56.05       74.96     19.85 o 
  36   1  -7       83.57       85.36     18.23 o 
  37   1  -7       13.25       14.24      9.27 o 
  38   1  -7      107.57       83.69     18.20 o 
  39   1  -7       19.91       37.08     26.57 o 
   1   2  -7      118.98      117.64      4.82 o 
   2   2  -7       17.40       17.96      2.59 o 
   3   2  -7      116.06      106.34      4.60 o 
   4   2  -7       89.06       87.54      3.93 o 
   5   2  -7      266.37      274.96      6.53 o 
   6   2  -7      718.76      708.85     11.84 o 
   7   2  -7        5.98        5.87      1.99 o 
   8   2  -7      402.43      406.97      9.05 o 
   9   2  -7      222.46      238.26      7.68 o 
  10   2  -7      215.11      208.91      9.51 o 
  11   2  -7       17.30       15.68      4.31 o 
  12   2  -7      209.56      211.64      9.82 o 
  13   2  -7      224.05      229.82     10.41 o 
  14   2  -7      216.73      218.40     10.34 o 
  15   2  -7      101.99      100.29      7.76 o 
  16   2  -7      266.02      270.89     11.67 o 
  17   2  -7       49.62       49.37      7.20 o 
  18   2  -7      110.06       95.49      8.19 o 
  19   2  -7       71.77       77.89     11.82 o 
  20   2  -7      217.96      215.88     14.21 o 
  21   2  -7       10.07        7.48      6.60 o 
  22   2  -7        1.62        3.35      4.42 o 
  23   2  -7       45.36       54.75     10.79 o 
  24   2  -7      256.55      289.67     13.49 o 
  25   2  -7       10.73        7.06      5.09 o 
  26   2  -7       39.07       31.90      7.58 o 
  27   2  -7      149.57      161.31     17.97 o 
  28   2  -7       57.71       59.98      8.66 o 
  29   2  -7       84.99       89.17     11.59 o 
  30   2  -7      106.02      105.56     12.61 o 
  31   2  -7       23.06       26.56      8.34 o 
  32   2  -7       96.18       88.88     12.24 o 
  33   2  -7       27.55       22.39      9.17 o 
  34   2  -7       14.77       19.81      8.57 o 
  35   2  -7        3.90        1.86      7.53 o 
  36   2  -7        0.30        3.92      8.04 o 
  37   2  -7       58.15       69.95     12.66 o 
  38   2  -7      401.73      487.93     25.79 o 
   1   3  -7        0.49       -8.84      4.93 o 
   2   3  -7       17.23       10.84      4.81 o 
   3   3  -7      619.53      596.02     15.49 o 
   4   3  -7      404.74      397.01     12.21 o 
   5   3  -7     1105.01     1133.76     24.57 o 
   6   3  -7      408.66      418.93     13.14 o 
   7   3  -7      504.49      501.14     14.82 o 
   8   3  -7      535.90      518.28     15.36 o 
   9   3  -7       91.57       92.75      7.10 o 
  10   3  -7       38.42       31.92      5.27 o 
  11   3  -7      167.68      179.09      9.51 o 
  12   3  -7       50.82       47.01      6.06 o 
  13   3  -7      137.26      123.59      8.61 o 
  14   3  -7      158.83      160.72     15.75 o 
  15   3  -7      207.24      232.56     11.35 o 
  16   3  -7      252.82      251.80     11.82 o 
  17   3  -7       38.96       51.05      6.91 o 
  18   3  -7      179.24      184.64     10.92 o 
  19   3  -7       53.50       48.29     11.04 o 
  20   3  -7       82.01       63.62      7.78 o 
  21   3  -7       15.53       17.79      5.71 o 
  22   3  -7       30.71       23.80      7.14 o 
  23   3  -7       81.71       75.10     10.05 o 
  24   3  -7       32.06       47.18     10.83 o 
  25   3  -7      298.41      311.47     17.53 o 
  26   3  -7      249.00      274.27     16.74 o 
  27   3  -7       94.06      114.93     12.39 o 
  28   3  -7      161.33      188.44     15.31 o 
  29   3  -7      263.68      284.02     17.93 o 
  30   3  -7       19.43       38.14      9.29 o 
  31   3  -7       31.16       26.78      8.98 o 
  32   3  -7       52.16       45.00     14.73 o 
  33   3  -7        9.84       18.45     10.95 o 
  34   3  -7        6.84        5.15     11.87 o 
  35   3  -7       19.93       17.09     13.11 o 
  36   3  -7       42.10       51.80     16.23 o 
   1   4  -7       37.18       34.40      8.81 o 
   2   4  -7      269.30      277.29     15.84 o 
   3   4  -7      254.19      276.89     10.35 o 
   4   4  -7       74.82       69.86      6.87 o 
   5   4  -7      227.57      240.83     10.30 o 
   6   4  -7       45.18       45.08      5.59 o 
   7   4  -7       32.13       27.85      5.12 o 
   8   4  -7      201.89      218.31     10.40 o 
   9   4  -7       27.94       27.84      5.36 o 
  10   4  -7       24.49       20.00      6.42 o 
  11   4  -7       14.80       13.39      8.01 o 
  12   4  -7       87.56       78.66      8.74 o 
  13   4  -7      152.79      169.65     11.78 o 
  14   4  -7      144.27      141.49     11.20 o 
  15   4  -7       50.11       51.10     10.56 o 
  16   4  -7       82.71       82.25      9.49 o 
  17   4  -7       21.29       17.92      6.71 o 
  18   4  -7      118.51      135.66     11.83 o 
  19   4  -7      104.81      105.85     35.76 o 
  20   4  -7       54.62       54.80     11.96 o 
  21   4  -7       35.91       40.45     11.11 o 
  22   4  -7       37.23       46.56     11.45 o 
  23   4  -7       63.09       91.85     14.85 o 
  24   4  -7       36.27       52.36     13.38 o 
  25   4  -7       58.03       56.55     13.92 o 
  26   4  -7      219.11      238.70     22.35 o 
  27   4  -7       85.97      127.35     18.34 o 
  28   4  -7      221.68      206.14     22.64 o 
  29   4  -7       44.55       78.87     16.11 o 
  30   4  -7       44.35       44.08     14.32 o 
  31   4  -7       54.98       66.65     16.70 o 
  32   4  -7       21.55       27.95     13.50 o 
   1   5  -7       79.05       80.48      6.83 o 
   2   5  -7      174.46      161.76      7.56 o 
   3   5  -7        9.20       12.37      3.64 o 
   4   5  -7       33.44       32.27      6.82 o 
   5   5  -7       69.34       80.46      5.92 o 
   6   5  -7      390.83      407.81     19.94 o 
   7   5  -7       72.31       71.61      9.47 o 
   8   5  -7       57.00       47.31      8.56 o 
   9   5  -7       19.52       28.09      7.77 o 
  10   5  -7        8.46        1.95      6.41 o 
  11   5  -7        4.03        9.79      6.86 o 
  12   5  -7        7.72       12.37      7.53 o 
  13   5  -7       17.37       21.29      8.63 o 
  14   5  -7       49.06       47.12     10.60 o 
  15   5  -7       99.63       79.44     12.46 o 
  16   5  -7       69.61       90.09     13.16 o 
  17   5  -7      254.37      262.64     20.37 o 
  18   5  -7       67.15       82.26     13.66 o 
  19   5  -7       13.28        8.41      9.35 o 
  20   5  -7       81.83      120.98     16.41 o 
  21   5  -7        9.38       -2.78      8.07 o 
  22   5  -7       33.94       31.01     11.84 o 
  23   5  -7       27.85       13.91     10.17 o 
  24   5  -7        3.56       -6.68      8.63 o 
  25   5  -7      149.96      141.50     18.83 o 
  26   5  -7      114.95      110.28     18.29 o 
  27   5  -7       16.43       16.81     11.97 o 
  28   5  -7       28.39       26.92     12.52 o 
   1   6  -7        8.55        9.90      4.54 o 
   2   6  -7       55.48       42.11      5.88 o 
   3   6  -7       70.78       54.75      9.93 o 
   4   6  -7       46.11       37.11      5.78 o 
   5   6  -7       20.02       22.03      5.19 o 
   6   6  -7       36.27       36.01      5.87 o 
   7   6  -7       68.07       71.85     11.30 o 
   8   6  -7      127.79      139.61     14.29 o 
   9   6  -7      140.55      163.67     15.46 o 
  10   6  -7       46.48       66.74     11.57 o 
  11   6  -7       63.33       60.01     11.67 o 
  12   6  -7       78.32       61.31     11.54 o 
  13   6  -7       13.52       19.06      9.42 o 
  14   6  -7       46.84       52.26     11.94 o 
  15   6  -7       13.67        5.66      8.88 o 
  16   6  -7       65.64       59.50     13.10 o 
  17   6  -7      203.34      216.61     20.40 o 
  18   6  -7      150.61      189.23     19.58 o 
  19   6  -7       42.55       71.73     14.70 o 
  20   6  -7       11.75        9.14     10.27 o 
  21   6  -7       24.08       34.40     13.48 o 
   1   7  -7       47.39       40.91      8.77 o 
   2   7  -7       15.98       21.16      6.25 o 
   3   7  -7       54.94       51.76      9.89 o 
   4   7  -7       12.33        7.86      5.70 o 
   5   7  -7       30.64       34.81      6.89 o 
   6   7  -7       15.18       12.39      6.04 o 
   7   7  -7       43.71       42.37     11.05 o 
   0   0  -6      951.09      996.05     45.22 o 
   2   0  -6     1479.98     1542.15     33.21 o 
   4   0  -6     2137.29     2198.29     36.80 o 
   6   0  -6      480.38      501.01     12.85 o 
   8   0  -6      312.04      287.02      9.41 o 
  10   0  -6      661.06      650.01     15.80 o 
  12   0  -6     2462.19     2484.42     51.43 o 
  14   0  -6      284.20      293.63     10.52 o 
  16   0  -6      561.91      528.74     16.91 o 
  18   0  -6     1247.92     1292.70     47.77 o 
  20   0  -6      214.32      182.40     16.82 o 
  22   0  -6      927.05      982.01     42.31 o 
  24   0  -6      300.02      308.41     22.75 o 
  26   0  -6      618.03      636.61     34.63 o 
  28   0  -6      242.77      248.75     22.53 o 
  30   0  -6      652.83      685.77     38.15 o 
  32   0  -6       71.41       61.53     15.16 o 
  34   0  -6      436.02      413.65     31.07 o 
  36   0  -6      127.71      111.02     20.05 o 
   0   1  -6      918.55      906.68     15.90 o 
   1   1  -6        6.67        5.51      1.38 o 
   2   1  -6      385.68      368.42      6.15 o 
   3   1  -6      166.66      168.67      3.92 o 
   4   1  -6       74.10       76.78      3.00 o 
   5   1  -6        7.86        8.45      1.64 o 
   6   1  -6       82.17       85.43      3.70 o 
   7   1  -6       88.87       88.37      3.84 o 
   8   1  -6      751.46      702.16     11.53 o 
   9   1  -6       95.26       95.33      4.65 o 
  10   1  -6      674.26      644.98     12.61 o 
  11   1  -6      190.03      198.87      6.65 o 
  12   1  -6      361.51      357.89      9.14 o 
  13   1  -6      316.63      319.89      8.76 o 
  14   1  -6      649.36      683.75     13.72 o 
  15   1  -6      133.86      141.69      6.02 o 
  16   1  -6      161.80      151.29     14.98 o 
  17   1  -6      729.85      736.47     19.20 o 
  18   1  -6      371.08      374.23     13.08 o 
  19   1  -6        8.52       12.13      4.31 o 
  20   1  -6      210.20      193.86      9.90 o 
  21   1  -6       97.57       94.44      7.82 o 
  22   1  -6      844.19      827.81     22.01 o 
  23   1  -6        8.24       11.76      4.67 o 
  24   1  -6      207.79      210.41     14.70 o 
  25   1  -6       50.07       52.75      7.01 o 
  26   1  -6       21.54       15.89      5.60 o 
  27   1  -6      141.04      129.80      9.95 o 
  28   1  -6       29.70       21.20      5.76 o 
  29   1  -6        1.65        8.25      6.12 o 
  30   1  -6      312.86      338.21     15.27 o 
  31   1  -6       22.97       26.24      6.91 o 
  32   1  -6      494.96      506.71     19.01 o 
  33   1  -6       39.83       42.06      9.32 o 
  34   1  -6       98.16       84.23     11.68 o 
  35   1  -6        0.39       17.98      7.97 o 
  36   1  -6      199.88      201.71     43.98 o 
  37   1  -6      134.09      125.09     14.42 o 
  38   1  -6       39.83       30.77     17.19 o 
  39   1  -6       47.55       35.25     14.56 o 
  40   1  -6       66.60       71.98     18.46 o 
  41   1  -6        0.29       -2.69     10.52 o 
  42   1  -6       53.77       53.51     16.21 o 
   0   2  -6      721.01      725.40     15.39 o 
   1   2  -6       44.69       50.31      4.31 o 
   2   2  -6      495.18      481.73      9.54 o 
   3   2  -6       28.63       29.25      2.52 o 
   4   2  -6     1308.21     1314.59     18.28 o 
   5   2  -6       45.50       44.41      6.25 o 
   6   2  -6       32.94       27.95      2.39 o 
   7   2  -6      515.12      507.14      9.21 o 
   8   2  -6     1812.85     1789.60     23.35 o 
   9   2  -6       99.99      103.64      5.09 o 
  10   2  -6      954.13      954.24     16.83 o 
  11   2  -6      299.42      304.12      8.50 o 
  12   2  -6      184.37      186.01      6.76 o 
  13   2  -6       67.83       61.23      4.55 o 
  14   2  -6       84.61       72.28      6.44 o 
  15   2  -6      168.40      167.91      8.88 o 
  16   2  -6      103.60      117.72      8.56 o 
  17   2  -6       44.01       36.51      5.59 o 
  18   2  -6      228.87      206.74     10.20 o 
  19   2  -6       52.17       61.48      6.73 o 
  20   2  -6      140.47      141.52      9.20 o 
  21   2  -6       10.19        9.43      4.72 o 
  22   2  -6      414.90      406.66     15.11 o 
  23   2  -6       47.42       42.90      6.62 o 
  24   2  -6      101.02       96.81      8.59 o 
  25   2  -6       15.39       18.78      5.67 o 
  26   2  -6      367.34      363.51     15.11 o 
  27   2  -6       72.90       77.30      9.86 o 
  28   2  -6       49.12       48.83      9.04 o 
  29   2  -6      162.85      166.22     13.75 o 
  30   2  -6       82.12       82.39     10.98 o 
  31   2  -6       16.59       24.10      9.63 o 
  32   2  -6       41.34       41.28      9.33 o 
  33   2  -6      260.89      301.14     18.19 o 
  34   2  -6      192.71      229.77     17.15 o 
  35   2  -6       42.78       18.16     18.96 o 
  36   2  -6       83.22       74.03     11.83 o 
  37   2  -6       12.94       17.57     13.17 o 
  38   2  -6        2.21       -0.07     12.33 o 
  39   2  -6        8.02        7.52     12.41 o 
  40   2  -6        5.27       18.78     14.12 o 
  41   2  -6       22.61        8.61     14.61 o 
   0   3  -6       67.64       65.73      7.35 o 
   1   3  -6      176.21      174.32      7.44 o 
   2   3  -6       36.77       38.35      3.51 o 
   3   3  -6     1588.42     1623.00     24.25 o 
   4   3  -6      284.91      275.65      8.38 o 
   5   3  -6      285.71      285.34      8.66 o 
   6   3  -6       66.86       74.13      4.95 o 
   7   3  -6      412.58      415.03     11.11 o 
   8   3  -6      255.02      252.89      7.79 o 
   9   3  -6      302.33      301.10      8.11 o 
  10   3  -6       18.35       20.69      4.27 o 
  11   3  -6      594.54      584.74     16.42 o 
  12   3  -6       52.05       54.65      5.94 o 
  13   3  -6      119.42      126.84      8.17 o 
  14   3  -6      473.90      481.40     18.44 o 
  15   3  -6       18.76       15.21      4.77 o 
  16   3  -6      117.67      109.87      8.09 o 
  17   3  -6       85.02      100.32      8.13 o 
  18   3  -6       79.59       76.62      7.47 o 
  19   3  -6      258.39      235.02     16.08 o 
  20   3  -6      132.60      124.39      9.16 o 
  21   3  -6      199.92      207.27     13.46 o 
  22   3  -6      398.64      397.64     18.46 o 
  23   3  -6       13.40       12.93      8.18 o 
  24   3  -6       74.44       61.62      9.32 o 
  25   3  -6        9.20        0.45      8.54 o 
  26   3  -6       36.38       30.15     11.76 o 
  27   3  -6       41.84       52.64      9.87 o 
  28   3  -6        9.79        1.31      6.49 o 
  29   3  -6       77.82       82.39     16.26 o 
  30   3  -6       35.30       25.86     11.64 o 
  31   3  -6       98.32      135.68     19.06 o 
  32   3  -6      104.12      108.58     18.08 o 
  33   3  -6        9.98       18.08     11.58 o 
  34   3  -6      181.06      181.73     22.99 o 
  35   3  -6        6.87       21.23     14.12 o 
  36   3  -6        7.80       24.45     13.10 o 
  37   3  -6       40.28       71.52     18.42 o 
  38   3  -6        9.76        5.98     12.65 o 
  39   3  -6        9.81       35.47     15.70 o 
   0   4  -6      714.42      685.73     16.38 o 
   1   4  -6      206.15      190.82      6.74 o 
   2   4  -6       56.55       59.47      9.11 o 
   3   4  -6       18.95       16.99      5.29 o 
   4   4  -6      227.36      208.26      6.78 o 
   5   4  -6       56.74       48.45      3.87 o 
   6   4  -6       62.62       59.15      5.69 o 
   7   4  -6        6.95        4.80      2.07 o 
   8   4  -6       26.47       18.54      3.13 o 
   9   4  -6        2.29        1.92      2.69 o 
  10   4  -6      177.94      169.41      7.14 o 
  11   4  -6       25.81       28.64      7.64 o 
  12   4  -6       72.76       73.87      5.30 o 
  13   4  -6      106.50       95.05      6.02 o 
  14   4  -6       67.18       54.91      6.15 o 
  15   4  -6       93.05       94.23      6.15 o 
  16   4  -6       24.29       24.08      4.08 o 
  17   4  -6       24.22       26.75      4.35 o 
  18   4  -6      148.60      147.70      8.29 o 
  19   4  -6      143.09      151.12      8.47 o 
  20   4  -6      140.03      109.29     14.43 o 
  21   4  -6       54.97       60.61     11.91 o 
  22   4  -6      145.44      170.28     17.66 o 
  23   4  -6       33.16       20.30     10.33 o 
  24   4  -6      180.07      186.55     19.07 o 
  25   4  -6       71.85       81.62     14.78 o 
  26   4  -6       55.39       76.64     14.79 o 
  27   4  -6       79.04       58.61     14.34 o 
  28   4  -6        4.22       -2.26      9.02 o 
  29   4  -6       11.38        1.77     10.47 o 
  30   4  -6       17.44       24.71     11.66 o 
  31   4  -6      287.97      310.37     26.79 o 
  32   4  -6       10.28        1.46     11.69 o 
  33   4  -6      104.59      133.99     20.55 o 
  34   4  -6       42.38       53.04     15.94 o 
  35   4  -6       16.50       27.23     13.60 o 
  36   4  -6       56.59       59.79     16.65 o 
   0   5  -6      176.35      161.03      7.94 o 
   1   5  -6       92.12       86.55      4.36 o 
   2   5  -6       88.05       77.86      5.20 o 
   3   5  -6      213.30      210.23      6.35 o 
   4   5  -6       68.30       55.13      6.07 o 
   5   5  -6        6.45        2.65      2.39 o 
   6   5  -6        0.40       -1.13      2.34 o 
   7   5  -6       54.01       49.63      4.92 o 
   8   5  -6        4.57        4.46      2.50 o 
   9   5  -6      209.39      217.17      8.81 o 
  10   5  -6      146.19      146.48      8.54 o 
  11   5  -6      287.71      282.06     20.92 o 
  12   5  -6      118.79      124.83     16.40 o 
  13   5  -6       29.61       25.76      5.05 o 
  14   5  -6        9.98        6.26      3.96 o 
  15   5  -6       53.07       48.83     11.93 o 
  16   5  -6       24.87       30.08      5.56 o 
  17   5  -6       80.81       79.35      7.45 o 
  18   5  -6        3.23        9.21      4.56 o 
  19   5  -6      111.56      122.11     11.94 o 
  20   5  -6       83.73       81.89      7.89 o 
  21   5  -6      193.66      190.76     21.58 o 
  22   5  -6       30.72       24.12     10.88 o 
  23   5  -6       88.47       65.28     14.84 o 
  24   5  -6        9.25       14.32      7.74 o 
  25   5  -6      136.36      161.25     10.46 o 
  26   5  -6       88.53      100.06     17.65 o 
  27   5  -6       64.26       85.36     17.05 o 
  28   5  -6        7.21       -4.34     10.15 o 
  29   5  -6       32.95       43.48     14.56 o 
  30   5  -6        8.84        2.43     12.19 o 
  31   5  -6      113.22       71.98     17.53 o 
  32   5  -6       80.16       89.96     18.75 o 
   0   6  -6       65.76       68.93      6.80 o 
   1   6  -6      192.54      192.88     12.70 o 
   2   6  -6       29.82       28.60      3.77 o 
   3   6  -6      211.98      233.81     11.79 o 
   4   6  -6       72.72       82.51      6.91 o 
   5   6  -6        0.52        2.20      3.05 o 
   6   6  -6       81.14       90.47      5.41 o 
   7   6  -6      112.39      120.28      6.85 o 
   8   6  -6       87.63       83.28      6.61 o 
   9   6  -6      109.35      133.44      6.26 o 
  10   6  -6       99.93       99.41      6.56 o 
  11   6  -6       76.13       74.74      6.69 o 
  12   6  -6       43.50       50.31      5.22 o 
  13   6  -6      127.25      156.39     10.05 o 
  14   6  -6        8.59       20.23      5.78 o 
  15   6  -6      141.14      115.35     13.80 o 
  16   6  -6       85.64       88.14      8.59 o 
  17   6  -6       24.34       28.01      6.48 o 
  18   6  -6      213.75      211.66     12.03 o 
  19   6  -6      149.71      158.89     10.78 o 
  20   6  -6       34.51       31.68     12.11 o 
  21   6  -6       43.03       35.15      6.94 o 
  22   6  -6       19.73       24.69      6.69 o 
  23   6  -6       97.20       97.51      9.62 o 
  24   6  -6      201.52      190.02     12.15 o 
  25   6  -6       23.20       23.40     12.62 o 
  26   6  -6       47.94       46.30     16.25 o 
   0   7  -6       24.33       17.43      5.67 o 
   1   7  -6        4.61        2.44      3.43 o 
   2   7  -6       61.26       52.14      5.03 o 
   3   7  -6       14.14       13.92      3.79 o 
   4   7  -6       22.45       25.49      4.31 o 
   5   7  -6       65.55       58.40      5.25 o 
   6   7  -6       15.14       10.37      3.84 o 
   7   7  -6        9.61        8.73      3.91 o 
   8   7  -6       37.26       45.66      5.08 o 
   9   7  -6       77.06       69.77      8.40 o 
  10   7  -6        5.13        3.76      4.07 o 
  11   7  -6       26.02       31.69      5.35 o 
  12   7  -6       25.37       23.09      5.98 o 
  13   7  -6       60.94       54.51      8.11 o 
  14   7  -6        0.94        4.08      5.46 o 
  15   7  -6       14.60       15.97      6.10 o 
  16   7  -6       16.69        6.03      6.05 o 
   2   0  -5     1557.40     1681.10     30.32 o 
   4   0  -5     1337.08     1394.61     21.52 o 
   6   0  -5      594.75      593.74     11.10 o 
   8   0  -5       93.36      100.86      3.57 o 
  10   0  -5      401.53      399.79     15.94 o 
  12   0  -5      260.89      275.53     11.67 o 
  14   0  -5      253.45      238.70     11.40 o 
  16   0  -5        8.77       11.91      4.00 o 
  18   0  -5      207.40      222.38     11.70 o 
  20   0  -5     1138.29     1143.89     44.75 o 
  22   0  -5        5.01        5.79      7.44 o 
  24   0  -5      706.47      691.17     34.04 o 
  26   0  -5      136.93      118.65     15.78 o 
  28   0  -5     1263.12     1271.75     52.71 o 
  30   0  -5      505.26      496.52     31.23 o 
  32   0  -5       66.81       83.51     16.24 o 
  34   0  -5       60.85       69.00     15.94 o 
   1   1  -5      677.78      727.02      9.11 o 
   2   1  -5     1374.97     1464.65     14.85 o 
   3   1  -5      774.22      816.89      9.30 o 
   4   1  -5      362.17      354.46      5.16 o 
   5   1  -5      226.86      221.89      4.55 o 
   6   1  -5      300.68      288.05      5.83 o 
   7   1  -5      316.45      313.96      5.67 o 
   8   1  -5      196.64      200.57      4.45 o 
   9   1  -5      511.76      518.22      7.96 o 
  10   1  -5      875.73      900.38     13.11 o 
  11   1  -5      369.54      385.08      8.81 o 
  12   1  -5      681.74      688.10     12.95 o 
  13   1  -5      158.97      166.24      6.14 o 
  14   1  -5      232.66      216.22      6.83 o 
  15   1  -5      300.28      292.84      8.14 o 
  16   1  -5      235.34      223.77      7.26 o 
  17   1  -5      492.28      482.44     11.18 o 
  18   1  -5      274.42      256.84      8.03 o 
  19   1  -5      424.34      405.58     10.42 o 
  20   1  -5      591.28      622.95     17.39 o 
  21   1  -5       61.02       72.71      6.81 o 
  22   1  -5      413.71      391.34     17.64 o 
  23   1  -5      323.00      330.34     15.88 o 
  24   1  -5      114.93      124.56     10.72 o 
  25   1  -5      227.33      211.51     13.53 o 
  26   1  -5      166.18      165.44     29.39 o 
  27   1  -5      395.35      403.55     19.02 o 
  28   1  -5      486.63      490.66     21.14 o 
  29   1  -5       37.80       33.94      8.32 o 
  30   1  -5      448.68      424.43     30.62 o 
  31   1  -5      161.67      131.82     19.61 o 
  32   1  -5       98.45       89.86     16.22 o 
  33   1  -5       30.04       21.64     11.21 o 
  34   1  -5        1.67        2.63      9.64 o 
  35   1  -5       39.91       42.54     14.16 o 
  36   1  -5       76.69       63.67     16.11 o 
  37   1  -5       20.78       49.06     14.98 o 
   1   2  -5      367.46      380.63      8.46 o 
   2   2  -5      477.84      468.69      8.16 o 
   3   2  -5      591.96      609.19      9.87 o 
   4   2  -5      584.51      549.83      9.30 o 
   5   2  -5      237.34      238.78      5.67 o 
   6   2  -5      399.31      392.40      7.61 o 
   7   2  -5      414.27      391.78      8.90 o 
   8   2  -5       88.03       84.34      3.07 o 
   9   2  -5      223.46      239.05      5.16 o 
  10   2  -5      645.94      640.21      9.80 o 
  11   2  -5      767.19      760.93     12.21 o 
  12   2  -5      630.71      613.21     12.45 o 
  13   2  -5      420.20      428.00      8.47 o 
  14   2  -5     1249.32     1179.96     17.55 o 
  15   2  -5      411.49      387.54      8.25 o 
  16   2  -5     1563.71     1526.58     21.64 o 
  17   2  -5      167.55      155.94      6.16 o 
  18   2  -5       72.51       75.85      4.60 o 
  19   2  -5      107.12      112.94      5.44 o 
  20   2  -5      157.51      169.90      6.68 o 
  21   2  -5       43.75       34.75      4.87 o 
  22   2  -5      353.53      325.97     12.92 o 
  23   2  -5       27.99       31.41      5.74 o 
  24   2  -5      102.98      105.65     12.69 o 
  25   2  -5      362.16      374.77     14.59 o 
  26   2  -5      459.09      458.36     16.51 o 
  27   2  -5      282.11      284.47     15.85 o 
  28   2  -5      301.06      292.58     35.04 o 
  29   2  -5      126.16      121.56     13.13 o 
  30   2  -5       20.27       25.14      7.69 o 
  31   2  -5       42.61       53.40      9.67 o 
  32   2  -5      248.03      256.50     16.38 o 
  33   2  -5        5.63        3.96     15.46 o 
  34   2  -5        7.31       13.01      7.46 o 
  35   2  -5       26.56       41.30     12.75 o 
  36   2  -5       86.43       99.51     18.46 o 
  37   2  -5       70.53       91.29     17.28 o 
  38   2  -5       35.17       55.55     15.62 o 
  39   2  -5      143.79      138.65     22.32 o 
   1   3  -5       30.60       27.25      2.64 o 
   2   3  -5     2213.72     2163.07     21.45 o 
   3   3  -5     2224.68     2199.87     24.85 o 
   4   3  -5      286.51      294.49      5.42 o 
   5   3  -5     1175.51     1198.78     13.50 o 
   6   3  -5       92.99       94.60      4.60 o 
   7   3  -5       54.86       56.54      2.67 o 
   8   3  -5      687.90      668.58      8.88 o 
   9   3  -5      390.78      368.76      5.59 o 
  10   3  -5      423.59      403.58      8.81 o 
  11   3  -5      201.84      203.43      4.68 o 
  12   3  -5       93.60       95.04      4.49 o 
  13   3  -5      459.89      439.64      9.16 o 
  14   3  -5      441.37      423.17     10.58 o 
  15   3  -5      143.94      144.39      6.22 o 
  16   3  -5      711.08      664.86     14.38 o 
  17   3  -5       96.34       97.15      5.51 o 
  18   3  -5      286.14      289.23     19.43 o 
  19   3  -5      464.08      451.55     15.45 o 
  20   3  -5      191.56      164.99     11.77 o 
  21   3  -5       94.36       74.35      8.88 o 
  22   3  -5       19.65       13.11      7.58 o 
  23   3  -5      270.35      272.91     26.37 o 
  24   3  -5      126.90      139.64     11.88 o 
  25   3  -5      163.24      173.08     13.00 o 
  26   3  -5      177.39      207.12     14.56 o 
  27   3  -5      126.61      130.84     12.28 o 
  28   3  -5      411.47      464.52     28.82 o 
  29   3  -5      355.26      360.71     25.75 o 
  30   3  -5       64.29       50.05     12.62 o 
  31   3  -5       29.31       40.47     13.33 o 
  32   3  -5       17.63        6.80      9.35 o 
  33   3  -5       48.16       31.67     13.22 o 
  34   3  -5        0.25        2.01      9.47 o 
  35   3  -5       27.60       37.32     14.30 o 
  36   3  -5        6.04       13.11     11.35 o 
  37   3  -5      199.42      202.52     24.64 o 
  38   3  -5      200.08      231.74     26.89 o 
  39   3  -5      192.08      209.43     25.67 o 
  40   3  -5      157.87      203.20     26.10 o 
  41   3  -5       72.02       50.25     18.02 o 
   1   4  -5      450.93      441.10      7.21 o 
   2   4  -5      179.69      152.78      4.47 o 
   3   4  -5      106.40       99.20      3.51 o 
   4   4  -5      718.16      700.50     10.81 o 
   5   4  -5      897.37      877.01     11.52 o 
   6   4  -5      207.33      217.52      5.20 o 
   7   4  -5      107.61       98.72      3.85 o 
   8   4  -5      133.03      122.37      4.43 o 
   9   4  -5       83.87       79.82      3.79 o 
  10   4  -5      227.24      190.29      6.99 o 
  11   4  -5       34.34       29.23      3.26 o 
  12   4  -5       36.16       28.46      3.33 o 
  13   4  -5      123.88      125.25      5.46 o 
  14   4  -5      348.74      337.93      8.88 o 
  15   4  -5      356.78      359.71     10.01 o 
  16   4  -5      293.17      298.93     11.21 o 
  17   4  -5       16.92       15.51      3.96 o 
  18   4  -5      109.33      111.97      7.14 o 
  19   4  -5       97.76       92.02      6.73 o 
  20   4  -5       38.82       35.38      9.47 o 
  21   4  -5       87.46       62.65     11.57 o 
  22   4  -5        1.88       -2.14      6.57 o 
  23   4  -5        9.86       19.70      8.28 o 
  24   4  -5       63.48       83.30     13.55 o 
  25   4  -5      395.54      391.05     26.12 o 
  26   4  -5      190.20      179.05     19.25 o 
  27   4  -5      127.80      141.12     17.63 o 
  28   4  -5      255.40      221.56     22.15 o 
  29   4  -5       18.12       27.22     12.06 o 
  30   4  -5       59.32       58.63     15.03 o 
  31   4  -5       35.39       34.43     13.12 o 
  32   4  -5       26.73       58.02     14.88 o 
  33   4  -5       26.90       34.93     13.44 o 
  34   4  -5        0.90        0.31      9.46 o 
  35   4  -5       64.96      106.44     19.23 o 
  36   4  -5       63.14      108.92     19.37 o 
  37   4  -5       38.70       50.09     16.38 o 
  38   4  -5      166.74      230.30     26.85 o 
   1   5  -5       68.89       68.41      4.88 o 
   2   5  -5       21.65       23.86      3.35 o 
   3   5  -5      102.72      108.84      5.04 o 
   4   5  -5       98.02       90.57      4.73 o 
   5   5  -5       28.87       36.84      3.65 o 
   6   5  -5      179.59      189.26      6.51 o 
   7   5  -5      353.18      355.80      9.02 o 
   8   5  -5      119.45      126.27      5.62 o 
   9   5  -5      197.90      183.02      6.59 o 
  10   5  -5      201.30      198.35      6.87 o 
  11   5  -5        6.74        8.50      2.85 o 
  12   5  -5       73.11       54.40      4.87 o 
  13   5  -5       99.97      111.06      6.47 o 
  14   5  -5      342.20      343.33     10.72 o 
  15   5  -5       50.35       52.37      6.19 o 
  16   5  -5      218.08      241.45     14.81 o 
  17   5  -5       85.28       90.88      7.62 o 
  18   5  -5      369.60      382.34     14.62 o 
  19   5  -5       67.02       76.39      7.30 o 
  20   5  -5      135.53      158.28      9.52 o 
  21   5  -5      150.84      172.29     10.02 o 
  22   5  -5       34.06       44.25      6.18 o 
  23   5  -5       12.86       13.72      4.81 o 
  24   5  -5       97.60      109.81     16.39 o 
  25   5  -5       70.46       38.54     12.14 o 
  26   5  -5       50.75       65.37     14.77 o 
  27   5  -5      115.74      151.48     20.16 o 
  28   5  -5        9.16       19.93     11.28 o 
  29   5  -5       18.20       30.06     13.10 o 
  30   5  -5      238.57      243.56     25.57 o 
  31   5  -5       58.97       83.91     17.83 o 
  32   5  -5       28.44       42.00     14.73 o 
  33   5  -5       15.59       21.47     13.53 o 
  34   5  -5       47.90       42.81     15.23 o 
   1   6  -5       34.66       26.85      3.77 o 
   2   6  -5       97.83      100.26      8.46 o 
   3   6  -5       40.14       48.35      4.35 o 
   4   6  -5        8.16        8.34      3.10 o 
   5   6  -5       44.95       40.58      4.19 o 
   6   6  -5       83.24       90.81      5.61 o 
   7   6  -5       83.89       74.38      5.23 o 
   8   6  -5       42.07       43.75      4.40 o 
   9   6  -5      189.36      211.90      7.85 o 
  10   6  -5        3.88        3.82      3.15 o 
  11   6  -5        2.17        1.59      3.07 o 
  12   6  -5       31.95       22.19      4.41 o 
  13   6  -5       10.50       11.20      3.99 o 
  14   6  -5        1.25       -1.74      3.28 o 
  15   6  -5       65.42       71.56      6.23 o 
  16   6  -5      130.43      133.18      7.87 o 
  17   6  -5      121.63      139.27     15.88 o 
  18   6  -5       27.08       28.13      6.10 o 
  19   6  -5        2.04        3.02      5.40 o 
  20   6  -5       83.93       87.19      8.66 o 
  21   6  -5       20.41       20.10      5.92 o 
  22   6  -5       22.44       16.55      5.88 o 
  23   6  -5       59.62       82.40     16.39 o 
  24   6  -5      114.12      151.61     10.81 o 
  25   6  -5      120.11      139.43     10.44 o 
  26   6  -5       54.33       89.21     17.74 o 
  27   6  -5      148.64      198.88     23.42 o 
  28   6  -5       62.27       98.92     18.53 o 
  29   6  -5        7.72       17.07     11.56 o 
   1   7  -5       11.99        6.04      3.60 o 
   2   7  -5      119.36      108.49      6.64 o 
   3   7  -5       28.36       30.66      4.61 o 
   4   7  -5        9.06        3.30      3.44 o 
   5   7  -5       19.03       17.51      5.08 o 
   6   7  -5       35.71       46.90      6.77 o 
   7   7  -5       11.21       13.65      4.11 o 
   8   7  -5      103.23      116.15      8.49 o 
   9   7  -5      135.95      141.23      7.47 o 
  10   7  -5       20.53       23.68      4.39 o 
  11   7  -5      117.59      133.16      7.42 o 
  12   7  -5       12.30       10.20      4.51 o 
  13   7  -5       76.61       79.59      9.51 o 
  14   7  -5        4.11        8.57      4.54 o 
  15   7  -5      103.72      113.50      9.78 o 
  16   7  -5        3.79        6.82      4.33 o 
  17   7  -5        2.45        6.28      4.54 o 
  18   7  -5      102.73      103.05      8.12 o 
  19   7  -5       78.71       94.50      7.75 o 
  20   7  -5       66.21       63.24     11.72 o 
  21   7  -5        6.26        6.48      4.62 o 
   1   8  -5       16.38        5.79      4.38 o 
   2   8  -5       39.44       28.21      5.21 o 
   0   0  -4    10098.50    10313.46    187.30 o 
   2   0  -4     1738.42     1749.58     25.11 o 
   4   0  -4      648.10      702.73     11.79 o 
   6   0  -4      281.39      305.35      6.47 o 
   8   0  -4     2443.24     2349.27     48.39 o 
  10   0  -4      810.37      678.04     19.44 o 
  12   0  -4      971.54      972.25     24.88 o 
  14   0  -4     3382.60     3514.74     72.65 o 
  16   0  -4      512.30      500.89     19.09 o 
  18   0  -4     1597.22     1631.41     45.43 o 
  20   0  -4     1637.95     1654.91     40.24 o 
  22   0  -4     1084.14     1059.88     35.60 o 
  24   0  -4        3.94        3.51      7.26 o 
  26   0  -4      229.72      231.58     19.28 o 
  28   0  -4      443.64      423.57     27.14 o 
  30   0  -4     1080.76     1040.17     47.15 o 
  32   0  -4      729.07      735.39     38.76 o 
   0   1  -4     1952.73     1998.34     28.46 o 
   1   1  -4      978.48     1026.91     11.28 o 
   2   1  -4      822.20      796.98     10.18 o 
   3   1  -4     1181.38     1218.01     13.18 o 
   4   1  -4     2481.80     2528.78     26.66 o 
   5   1  -4       34.36       38.98      1.82 o 
   6   1  -4      508.90      522.08      7.37 o 
   7   1  -4       64.53       67.38      2.67 o 
   8   1  -4      605.31      591.03      9.24 o 
   9   1  -4      998.07     1036.71     14.17 o 
  10   1  -4      808.16      718.43     10.84 o 
  11   1  -4      248.32      251.10      7.77 o 
  12   1  -4     2679.28     2642.52     35.20 o 
  13   1  -4      670.67      722.08     12.96 o 
  14   1  -4      854.24      833.52     16.50 o 
  15   1  -4       32.67       32.60      1.91 o 
  16   1  -4      152.10      160.52      5.94 o 
  17   1  -4      125.63      115.17      4.49 o 
  18   1  -4      850.75      815.88     14.57 o 
  19   1  -4       29.78       29.96      2.81 o 
  20   1  -4     1118.74     1042.12     17.89 o 
  21   1  -4      256.27      252.08      7.24 o 
  22   1  -4     1205.43     1165.39     19.70 o 
  23   1  -4       39.25       36.49      4.09 o 
  24   1  -4       80.60       81.15      5.67 o 
  25   1  -4      324.66      316.30     30.34 o 
  26   1  -4     1018.55     1030.38     31.09 o 
  27   1  -4      142.38      132.19     11.32 o 
  28   1  -4      182.91      170.24     12.79 o 
  29   1  -4       64.62       45.42      8.41 o 
  30   1  -4      263.24      272.98     22.32 o 
  31   1  -4       37.08       61.34     13.65 o 
  32   1  -4      223.19      234.97     22.52 o 
  33   1  -4        4.48        1.90      8.81 o 
  34   1  -4      388.01      332.35     26.07 o 
  35   1  -4        0.87       -2.85      8.06 o 
   0   2  -4     7275.43     7400.22     89.55 o 
   1   2  -4     1519.73     1562.48     15.96 o 
   2   2  -4      397.69      370.88      4.80 o 
   3   2  -4     1836.35     1925.40     16.50 o 
   4   2  -4      653.57      724.81      7.33 o 
   5   2  -4       64.75       70.66      1.84 o 
   6   2  -4      248.21      245.29      3.49 o 
   7   2  -4      345.82      381.24      4.33 o 
   8   2  -4      363.22      351.88      4.17 o 
   9   2  -4      470.65      478.95      5.19 o 
  10   2  -4      179.81      158.85      2.66 o 
  11   2  -4      489.60      522.30      5.71 o 
  12   2  -4      492.91      473.81      5.71 o 
  13   2  -4       97.00       96.19      2.27 o 
  14   2  -4     1175.01     1170.49     11.87 o 
  15   2  -4      143.03      126.78      3.21 o 
  16   2  -4      677.00      683.48     10.58 o 
  17   2  -4     1075.38     1107.65     15.33 o 
  18   2  -4     1260.68     1250.35     16.95 o 
  19   2  -4      101.50       89.34      4.39 o 
  20   2  -4      400.32      373.49     10.01 o 
  21   2  -4       68.11       64.50      6.47 o 
  22   2  -4      723.14      700.11     19.24 o 
  23   2  -4       82.94       81.32      7.30 o 
  24   2  -4      249.74      255.76     11.53 o 
  25   2  -4      223.88      218.44     18.72 o 
  26   2  -4      388.60      357.74     16.91 o 
  27   2  -4        7.70        8.42      5.80 o 
  28   2  -4      154.90      158.02     12.59 o 
  29   2  -4       69.68       59.78      9.07 o 
  30   2  -4      266.60      291.91     16.38 o 
  31   2  -4       15.61       23.16      7.24 o 
  32   2  -4      769.87      793.76     28.99 o 
  33   2  -4      136.73      127.46     18.09 o 
  34   2  -4      222.66      241.10     22.59 o 
  35   2  -4      116.65      153.23     19.84 o 
  36   2  -4       93.74       77.52     16.67 o 
  37   2  -4       31.15        6.18     11.02 o 
   0   3  -4       83.32       63.38      2.46 o 
   1   3  -4      214.27      220.69      3.01 o 
   2   3  -4      402.70      385.28      4.26 o 
   3   3  -4      590.87      589.53      6.22 o 
   4   3  -4      410.58      397.62      4.51 o 
   5   3  -4      195.71      198.04      3.06 o 
   6   3  -4      210.32      197.08      3.11 o 
   7   3  -4      565.07      571.82      6.05 o 
   8   3  -4      485.42      498.37      5.75 o 
   9   3  -4       26.39       27.55      1.57 o 
  10   3  -4      361.95      344.94      5.41 o 
  11   3  -4      273.10      267.11      4.69 o 
  12   3  -4      155.05      156.19      3.78 o 
  13   3  -4      116.32      117.42      3.60 o 
  14   3  -4      226.21      219.44      5.48 o 
  15   3  -4      350.28      373.81      7.48 o 
  16   3  -4      192.54      188.64      5.21 o 
  17   3  -4       27.06       25.07      4.16 o 
  18   3  -4       75.32       74.53      5.24 o 
  19   3  -4       93.79       91.65      5.73 o 
  20   3  -4       86.17       77.31     11.30 o 
  21   3  -4      656.68      622.92     15.45 o 
  22   3  -4      101.29      111.60      7.64 o 
  23   3  -4      130.42      133.93      6.84 o 
  24   3  -4       16.54       16.86      3.55 o 
  25   3  -4       13.30       14.36      3.52 o 
  26   3  -4       21.99       35.16      5.06 o 
  27   3  -4      270.53      259.17     21.44 o 
  28   3  -4       36.22       22.88     10.16 o 
  29   3  -4      112.60       97.05     15.68 o 
  30   3  -4        7.31        3.38      8.38 o 
  31   3  -4       39.91       47.51     12.74 o 
  32   3  -4      140.65      168.86     20.02 o 
  33   3  -4      134.65      180.50     20.89 o 
  34   3  -4      196.82      237.56     23.77 o 
  35   3  -4        7.62       19.60     10.57 o 
  36   3  -4       57.51       63.22     15.69 o 
  37   3  -4        8.86       11.30      9.97 o 
  38   3  -4       20.88        4.88     12.16 o 
  39   3  -4       11.42      -15.03      9.77 o 
   0   4  -4     1588.29     1619.64     25.93 o 
   1   4  -4       64.69       57.70      2.92 o 
   2   4  -4      130.68      136.89      4.09 o 
   3   4  -4     1507.87     1505.10     17.27 o 
   4   4  -4      498.74      464.71      8.56 o 
   5   4  -4      100.73      110.65      4.16 o 
   6   4  -4      270.79      264.12      5.80 o 
   7   4  -4       14.13       12.90      2.25 o 
   8   4  -4      612.16      585.19     10.33 o 
   9   4  -4      592.30      596.53     10.50 o 
  10   4  -4        5.05        5.65      2.36 o 
  11   4  -4      692.26      656.24     13.49 o 
  12   4  -4      621.52      554.33     13.82 o 
  13   4  -4      209.43      208.05      8.06 o 
  14   4  -4      194.83      192.78      9.25 o 
  15   4  -4      241.87      223.73     19.76 o 
  16   4  -4       29.02       26.34      4.75 o 
  17   4  -4      331.95      308.10     12.27 o 
  18   4  -4      358.48      335.05     19.77 o 
  19   4  -4      262.33      258.18     11.65 o 
  20   4  -4      363.09      355.95     13.44 o 
  21   4  -4       67.80       77.24     12.99 o 
  22   4  -4       99.82      112.44      8.19 o 
  23   4  -4        2.58        6.35      3.86 o 
  24   4  -4      175.48      161.06      9.65 o 
  25   4  -4       69.69       87.12      7.63 o 
  26   4  -4      131.93      139.89     14.90 o 
  27   4  -4       11.68       10.25      8.70 o 
  28   4  -4      229.75      237.52     11.46 o 
  29   4  -4       16.50       22.36      7.27 o 
  30   4  -4        3.10        1.24      4.42 o 
  31   4  -4       69.21       67.10     14.85 o 
  32   4  -4       76.40       61.76     15.27 o 
  33   4  -4       16.72       24.60     11.81 o 
  34   4  -4      415.16      427.51     32.14 o 
  35   4  -4       76.19       77.30     17.78 o 
  36   4  -4       38.06       36.44     13.91 o 
  37   4  -4       82.76       99.04     19.97 o 
  38   4  -4       20.87       11.43     12.40 o 
  39   4  -4       86.46       80.76     19.43 o 
   0   5  -4       85.57       79.08      9.44 o 
   1   5  -4      484.48      445.46     10.58 o 
   2   5  -4      115.82      108.12      5.19 o 
   3   5  -4       84.78       81.67      6.82 o 
   4   5  -4       41.60       44.13      3.74 o 
   5   5  -4        6.07        4.51      2.44 o 
   6   5  -4       18.95       16.34      3.01 o 
   7   5  -4       24.81       19.31      3.62 o 
   8   5  -4       46.00       32.01      4.13 o 
   9   5  -4      196.06      188.51      9.90 o 
  10   5  -4       32.85       22.84      3.88 o 
  11   5  -4      191.66      179.55      7.90 o 
  12   5  -4      165.19      143.87      7.32 o 
  13   5  -4      163.56      155.26     12.09 o 
  14   5  -4       83.22       78.22      7.31 o 
  15   5  -4      211.15      209.85     19.20 o 
  16   5  -4      106.83       98.72      8.05 o 
  17   5  -4       92.02      103.76     12.61 o 
  18   5  -4       22.30       22.91      5.14 o 
  19   5  -4      135.89      131.25     21.83 o 
  20   5  -4      100.93      104.38      8.55 o 
  21   5  -4       27.56       29.75      7.49 o 
  22   5  -4       26.24       21.27      5.41 o 
  23   5  -4      179.97      176.52     10.70 o 
  24   5  -4      212.90      206.53     11.65 o 
  25   5  -4      164.83      197.98     11.46 o 
  26   5  -4        8.32       12.99      5.20 o 
  27   5  -4       27.77       29.97      7.13 o 
  28   5  -4      129.42      120.70     11.09 o 
  29   5  -4       16.62       20.18     12.11 o 
  30   5  -4       79.75       77.55      9.73 o 
  31   5  -4      220.85      237.53     13.07 o 
  32   5  -4      107.40      131.48     10.41 o 
  33   5  -4       85.21      119.69     20.00 o 
  34   5  -4       28.54       57.40     15.31 o 
  35   5  -4        5.31       15.37     12.50 o 
  36   5  -4       18.43       21.27     13.67 o 
  37   5  -4      125.44      129.57     22.98 o 
   0   6  -4      200.78      198.75     25.59 o 
   1   6  -4        5.06        6.76      3.04 o 
   2   6  -4      126.32      122.49      7.05 o 
   3   6  -4      167.23      167.84      8.66 o 
   4   6  -4       41.74       41.05      4.45 o 
   5   6  -4       43.44       35.83      4.20 o 
   6   6  -4       88.83       85.25      5.58 o 
   7   6  -4       40.36       34.46      4.24 o 
   8   6  -4       31.46       26.48      4.72 o 
   9   6  -4      170.17      176.01      8.60 o 
  10   6  -4       14.08       20.90      4.44 o 
  11   6  -4      182.57      206.43      9.39 o 
  12   6  -4      110.67      129.73      7.95 o 
  13   6  -4      103.98      105.06      7.32 o 
  14   6  -4       10.08       14.40      5.12 o 
  15   6  -4        1.14        2.72      4.37 o 
  16   6  -4       41.49       33.86      6.45 o 
  17   6  -4        4.90        6.15      4.73 o 
  18   6  -4       56.72       69.16      7.99 o 
  19   6  -4       84.56       96.27     15.83 o 
  20   6  -4       62.73       80.12      8.63 o 
  21   6  -4      133.11      143.61     16.14 o 
  22   6  -4       46.63       47.52     10.40 o 
  23   6  -4      300.11      337.05     30.02 o 
  24   6  -4       16.78       22.32     13.73 o 
  25   6  -4      238.89      255.98     13.84 o 
  26   6  -4      277.73      295.42     15.08 o 
  27   6  -4       31.39       45.29      7.60 o 
  28   6  -4        2.83        4.20      8.07 o 
  29   6  -4       43.08       32.74      7.38 o 
  30   6  -4       62.53       60.89      8.72 o 
  31   6  -4      121.07      139.50     20.79 o 
  32   6  -4       44.43       39.47      7.95 o 
   0   7  -4       86.74       92.19      9.19 o 
   1   7  -4       95.06       84.47      6.29 o 
   2   7  -4      108.11      103.09      6.68 o 
   3   7  -4      309.75      335.84     10.95 o 
   4   7  -4       47.35       58.44      6.82 o 
   5   7  -4        2.51        4.76      3.78 o 
   6   7  -4       29.44       37.06      5.06 o 
   7   7  -4      118.44      128.63      7.40 o 
   8   7  -4       88.36       96.02      8.25 o 
   9   7  -4      262.16      293.38     13.60 o 
  10   7  -4       34.96       37.08      5.67 o 
  11   7  -4       45.65       34.45      5.85 o 
  12   7  -4        4.03        4.01      4.43 o 
  13   7  -4       91.50       99.10     12.23 o 
  14   7  -4       53.29       38.13      7.33 o 
  15   7  -4       68.18       88.66      9.44 o 
  16   7  -4       33.96       36.84      7.36 o 
  17   7  -4       78.97       83.28      9.72 o 
  18   7  -4      126.27      144.84     15.75 o 
  19   7  -4       55.94       66.25     10.38 o 
  20   7  -4       16.49       22.02      7.04 o 
  21   7  -4       99.49      115.70     10.98 o 
  22   7  -4       50.11       36.97      7.98 o 
  23   7  -4       20.13       24.14      7.23 o 
  24   7  -4      121.72      132.45     18.42 o 
  25   7  -4        2.92        3.57      5.97 o 
   0   8  -4       36.16       31.97      8.18 o 
   1   8  -4       13.23        9.14      4.91 o 
   2   8  -4        4.18        1.78      4.50 o 
   3   8  -4       32.72       37.19      5.88 o 
   4   8  -4       34.12       29.06      5.52 o 
   5   8  -4      160.81      181.77     12.03 o 
   6   8  -4       25.15       30.49      5.40 o 
   7   8  -4      138.70      145.43     10.91 o 
   8   8  -4       26.41       23.00      5.21 o 
   9   8  -4      249.15      272.04     11.60 o 
  10   8  -4        6.06        3.99      4.43 o 
  11   8  -4      128.51      127.84      8.31 o 
  12   8  -4        6.43        5.24      4.46 o 
   2   0  -3     2538.00     2569.20     34.44 o 
   4   0  -3      693.56      629.76     10.20 o 
   6   0  -3     1469.34     1459.78     23.84 o 
   8   0  -3     2225.28     2239.40     45.57 o 
  10   0  -3     4989.74     5116.14     98.85 o 
  12   0  -3     1312.17     1381.23     42.43 o 
  14   0  -3      481.67      503.84     15.76 o 
  16   0  -3      117.09       88.77      3.08 o 
  18   0  -3      777.78      754.69     17.12 o 
  20   0  -3       29.14       33.17      2.04 o 
  22   0  -3       18.82       18.55      2.97 o 
  24   0  -3     1004.35      952.00     21.09 o 
  26   0  -3      157.79      160.85     13.38 o 
  28   0  -3      167.95      186.77     17.42 o 
  30   0  -3      447.75      445.92     27.62 o 
   1   1  -3      684.32      710.81      9.71 o 
   2   1  -3      654.16      703.10      8.54 o 
   3   1  -3      503.39      530.18      6.95 o 
   4   1  -3      513.96      560.46      6.78 o 
   5   1  -3      565.35      611.18      6.94 o 
   6   1  -3     3693.05     3807.06     34.75 o 
   7   1  -3      945.44      957.08     10.08 o 
   8   1  -3     1317.56     1363.38     13.90 o 
   9   1  -3      133.15      133.89      2.64 o 
  10   1  -3     1311.80     1337.30     13.51 o 
  11   1  -3     3136.07     3272.95     28.99 o 
  12   1  -3      176.69      190.02      3.18 o 
  13   1  -3      122.37      127.89      2.57 o 
  14   1  -3      522.53      539.65      7.18 o 
  15   1  -3     1330.38     1424.93     15.77 o 
  16   1  -3     1486.33     1516.80     16.53 o 
  17   1  -3      498.57      501.44      6.16 o 
  18   1  -3      784.61      806.14     10.51 o 
  19   1  -3      782.60      781.29      8.89 o 
  20   1  -3     1299.56     1273.45     13.78 o 
  21   1  -3       26.13       27.02      2.32 o 
  22   1  -3      672.06      680.66     13.29 o 
  23   1  -3      434.65      429.32     10.16 o 
  24   1  -3      319.58      310.07     11.05 o 
  25   1  -3      521.08      553.96     14.12 o 
  26   1  -3      252.14      228.56     13.44 o 
  27   1  -3     1718.00     1663.31     42.91 o 
  28   1  -3      263.42      236.52     19.67 o 
  29   1  -3      251.83      205.91     19.00 o 
  30   1  -3       86.60       77.76     13.60 o 
  31   1  -3      181.46      193.44     19.44 o 
  32   1  -3      351.22      348.34     25.33 o 
  33   1  -3       61.54       50.21     12.73 o 
  34   1  -3      265.86      258.79     22.73 o 
   1   2  -3      271.40      305.40      4.02 o 
   2   2  -3     3322.22     3502.07     26.80 o 
   3   2  -3     3481.08     3556.94     27.40 o 
   4   2  -3      180.89      182.65      2.76 o 
   5   2  -3      612.17      604.98      6.47 o 
   6   2  -3      495.15      445.05      4.88 o 
   7   2  -3      742.75      752.40      7.26 o 
   8   2  -3      633.70      628.46      6.78 o 
   9   2  -3     1892.40     1997.03     17.42 o 
  10   2  -3       40.32       37.52      1.64 o 
  11   2  -3       16.01       20.96      1.31 o 
  12   2  -3      496.44      506.45      5.94 o 
  13   2  -3      404.17      399.14      5.28 o 
  14   2  -3     1900.14     1941.29     17.79 o 
  15   2  -3      683.00      681.86      7.28 o 
  16   2  -3     1710.54     1686.35     14.79 o 
  17   2  -3     1340.39     1318.92     12.20 o 
  18   2  -3       90.20       91.77      2.58 o 
  19   2  -3      222.22      219.67      3.90 o 
  20   2  -3     1054.62     1050.58     12.11 o 
  21   2  -3      354.49      351.66      6.67 o 
  22   2  -3      381.17      360.22      7.28 o 
  23   2  -3      424.33      455.10      8.97 o 
  24   2  -3      260.41      280.09     12.62 o 
  25   2  -3      379.42      350.81     10.68 o 
  26   2  -3      404.98      398.90     11.90 o 
  27   2  -3       97.88      110.38     10.78 o 
  28   2  -3     1202.51     1172.54     36.82 o 
  29   2  -3       70.64       74.43      6.10 o 
  30   2  -3      100.48       97.50     15.03 o 
  31   2  -3       19.76       23.79      7.24 o 
  32   2  -3       38.49       52.27     12.82 o 
  33   2  -3       26.93       25.18     11.17 o 
  34   2  -3      225.40      241.32     21.86 o 
  35   2  -3       67.74       67.21     15.20 o 
   1   3  -3      623.50      647.86      6.07 o 
   2   3  -3      757.96      739.26      6.97 o 
   3   3  -3      149.60      158.77      2.85 o 
   4   3  -3     1261.88     1232.12     11.17 o 
   5   3  -3      586.00      618.06      6.69 o 
   6   3  -3      978.42      951.97     10.19 o 
   7   3  -3     1655.89     1627.67     14.74 o 
   8   3  -3      257.12      257.92      4.66 o 
   9   3  -3      653.07      652.07      7.83 o 
  10   3  -3      241.70      223.39      3.94 o 
  11   3  -3      541.19      508.55      6.26 o 
  12   3  -3      157.70      165.80      3.71 o 
  13   3  -3      486.69      511.26      7.30 o 
  14   3  -3     1002.63     1004.83     10.16 o 
  15   3  -3     1202.74     1213.65     12.95 o 
  16   3  -3      638.10      605.59      7.63 o 
  17   3  -3     1244.81     1212.68     14.49 o 
  18   3  -3      249.49      257.62      5.47 o 
  19   3  -3      513.64      468.40      8.91 o 
  20   3  -3      340.53      322.79     10.63 o 
  21   3  -3      317.68      349.34     21.19 o 
  22   3  -3      465.04      446.04     13.09 o 
  23   3  -3      200.98      178.38     11.83 o 
  24   3  -3       90.73       83.11     15.17 o 
  25   3  -3      855.59      818.67     22.90 o 
  26   3  -3      945.29      902.81     24.62 o 
  27   3  -3      238.91      255.62     11.66 o 
  28   3  -3      730.79      753.21     77.79 o 
  29   3  -3       50.24       55.01      6.43 o 
  30   3  -3      127.66      116.59     10.14 o 
  31   3  -3       22.06       23.95      5.32 o 
  32   3  -3       11.65       16.69      4.86 o 
  33   3  -3       88.30       70.83      9.63 o 
  34   3  -3       13.23       21.36      5.09 o 
  35   3  -3       33.97       44.22      6.79 o 
  36   3  -3      101.99       89.41     17.56 o 
  37   3  -3       82.71       75.66     16.77 o 
   1   4  -3      490.05      484.48      7.00 o 
   2   4  -3      317.89      306.58      5.19 o 
   3   4  -3      704.37      674.04      8.56 o 
   4   4  -3     1185.78     1177.92     13.52 o 
   5   4  -3      633.77      594.91      8.23 o 
   6   4  -3     1139.97     1110.08     12.57 o 
   7   4  -3      253.34      252.47      4.80 o 
   8   4  -3     1021.30      966.76     12.56 o 
   9   4  -3      814.73      787.49     11.57 o 
  10   4  -3      401.02      404.94      9.57 o 
  11   4  -3       35.68       41.06      2.81 o 
  12   4  -3       42.54       42.78      3.19 o 
  13   4  -3      115.56      107.99      4.34 o 
  14   4  -3      225.82      214.13      7.18 o 
  15   4  -3       36.84       40.96      6.00 o 
  16   4  -3      234.02      225.86      8.78 o 
  17   4  -3      313.62      298.58     10.37 o 
  18   4  -3      243.66      241.97      9.31 o 
  19   4  -3      363.34      328.90     13.15 o 
  20   4  -3      571.84      530.78     17.72 o 
  21   4  -3      162.04      158.43      9.45 o 
  22   4  -3      206.18      194.46     10.41 o 
  23   4  -3       38.74       38.78      5.89 o 
  24   4  -3       97.39      105.74      9.62 o 
  25   4  -3      247.62      267.45     18.20 o 
  26   4  -3      239.15      251.49     12.26 o 
  27   4  -3       30.51       22.99      5.42 o 
  28   4  -3      276.04      265.16     12.91 o 
  29   4  -3      113.06      129.76      9.57 o 
  30   4  -3      142.05      138.28     10.21 o 
  31   4  -3      109.91      129.82      9.93 o 
  32   4  -3       20.61       26.99      6.26 o 
  33   4  -3       90.26       95.69     14.43 o 
  34   4  -3       15.31       15.53      5.65 o 
  35   4  -3       61.90       82.81     17.15 o 
  36   4  -3       54.70       63.21      8.05 o 
  37   4  -3       78.81       80.50     12.56 o 
  38   4  -3      230.54      254.55     15.59 o 
   1   5  -3        7.56        3.72      1.93 o 
   2   5  -3       99.37       85.98      5.01 o 
   3   5  -3      294.12      272.99      9.67 o 
   4   5  -3     1039.43     1020.64     16.78 o 
   5   5  -3      103.28      106.83      5.64 o 
   6   5  -3       97.20       90.28      4.70 o 
   7   5  -3      271.36      252.06      7.64 o 
   8   5  -3      101.86      105.26      5.03 o 
   9   5  -3       79.38       71.58      4.96 o 
  10   5  -3      138.39      124.04      5.45 o 
  11   5  -3      259.97      234.63      7.51 o 
  12   5  -3     1111.01     1102.94     19.96 o 
  13   5  -3       23.46       30.07      4.37 o 
  14   5  -3      128.46      128.32      7.19 o 
  15   5  -3       77.63       62.37      6.82 o 
  16   5  -3        3.68        9.01      6.77 o 
  17   5  -3       70.98       66.82      7.10 o 
  18   5  -3      121.52      108.69      8.61 o 
  19   5  -3       22.60       15.69      4.88 o 
  20   5  -3       39.69       28.48      5.89 o 
  21   5  -3       25.53       23.00      6.53 o 
  22   5  -3      102.73       90.11      8.52 o 
  23   5  -3       26.12       42.00      6.61 o 
  24   5  -3      194.13      182.26     18.25 o 
  25   5  -3      135.16      140.63     10.16 o 
  26   5  -3      175.45      164.07     10.97 o 
  27   5  -3      130.94      139.65     10.66 o 
  28   5  -3       25.36       22.39      9.83 o 
  29   5  -3        4.87        7.87      5.08 o 
  30   5  -3      496.80      547.54     20.31 o 
  31   5  -3       96.78      105.39      9.95 o 
  32   5  -3       77.29       78.47      9.11 o 
  33   5  -3       26.22       23.21      9.75 o 
  34   5  -3      110.04      135.82     11.28 o 
  35   5  -3       65.27       75.32      9.28 o 
  36   5  -3      135.11      158.18     28.08 o 
  37   5  -3      109.05      137.23     20.59 o 
  38   5  -3      193.40      230.97     16.23 o 
   1   6  -3       81.41       74.12      5.24 o 
   2   6  -3       70.95       68.90      6.65 o 
   3   6  -3      211.02      207.96      9.25 o 
   4   6  -3       65.98       82.69      8.91 o 
   5   6  -3        6.29        8.68      4.44 o 
   6   6  -3      172.87      173.64      8.63 o 
   7   6  -3        5.47        1.14      3.35 o 
   8   6  -3       99.72      104.26     10.33 o 
   9   6  -3       50.80       58.04      5.86 o 
  10   6  -3       76.32       75.37      7.31 o 
  11   6  -3       12.95       19.99      4.49 o 
  12   6  -3        2.20        6.16      3.48 o 
  13   6  -3      156.74      169.72     10.10 o 
  14   6  -3       26.37       27.58      5.13 o 
  15   6  -3       78.06       73.74      8.07 o 
  16   6  -3        4.53        7.86      5.02 o 
  17   6  -3       38.59       46.84     16.05 o 
  18   6  -3       60.71       63.06      7.87 o 
  19   6  -3       83.85       83.15      8.78 o 
  20   6  -3      227.83      266.21     13.97 o 
  21   6  -3       41.24       43.63      7.43 o 
  22   6  -3       22.67       20.41      6.36 o 
  23   6  -3       11.16       24.04      6.21 o 
  24   6  -3       34.14       45.86     15.48 o 
  25   6  -3        2.67        2.77      5.07 o 
  26   6  -3       30.65       42.29      7.70 o 
  27   6  -3      136.49      135.68     11.54 o 
  28   6  -3        6.31       14.69      6.00 o 
  29   6  -3      113.96      111.96     20.13 o 
  30   6  -3        0.06        4.00      5.27 o 
  31   6  -3       34.20       56.95      8.69 o 
  32   6  -3       23.17       34.20      7.69 o 
  33   6  -3       14.69        1.11      5.81 o 
  34   6  -3        2.70        8.99      6.46 o 
   1   7  -3       97.88       95.17      6.56 o 
   2   7  -3       86.46       93.61      7.92 o 
   3   7  -3      220.47      225.24      9.09 o 
   4   7  -3       42.57       46.24      5.15 o 
   5   7  -3      339.09      372.47     13.72 o 
   6   7  -3       63.43       79.78      7.48 o 
   7   7  -3       65.23       64.22      6.98 o 
   8   7  -3       79.73       83.34      7.58 o 
   9   7  -3       91.98       89.50      7.86 o 
  10   7  -3       45.23       48.56     10.64 o 
  11   7  -3       23.33       19.87      5.47 o 
  12   7  -3        0.84       -1.69      3.99 o 
  13   7  -3       60.49       53.98      8.40 o 
  14   7  -3        2.31        5.84      4.58 o 
  15   7  -3       98.36       86.19     20.50 o 
  16   7  -3       68.07       54.13      8.44 o 
  17   7  -3      101.35      105.16     14.06 o 
  18   7  -3        6.61        6.51      5.79 o 
  19   7  -3       52.05       45.26      8.36 o 
  20   7  -3      121.13      140.78     19.58 o 
  21   7  -3       55.01       67.94      9.65 o 
  22   7  -3       43.41       27.94      7.47 o 
  23   7  -3      190.08      195.85     29.61 o 
  24   7  -3        0.60        7.04      6.14 o 
  25   7  -3       24.37       25.52     15.41 o 
  26   7  -3       49.02       61.78      9.38 o 
  27   7  -3        4.67        5.59      6.42 o 
   1   8  -3       59.06       57.64      7.59 o 
   2   8  -3       48.23       36.62      5.73 o 
   3   8  -3       23.37       23.18      5.23 o 
   4   8  -3        9.72        7.22      4.75 o 
   5   8  -3      177.18      179.45     18.36 o 
   6   8  -3       32.46       30.55      5.59 o 
   7   8  -3        3.67        8.67      4.67 o 
   8   8  -3       33.55       29.15      6.62 o 
   9   8  -3      134.80      152.66     11.78 o 
  10   8  -3       28.08       38.60      7.01 o 
  11   8  -3        7.89       12.08      7.47 o 
  12   8  -3       12.46       28.96      9.50 o 
  13   8  -3       11.02       15.08      6.07 o 
  14   8  -3        1.47        0.98      6.35 o 
  15   8  -3       52.19       44.35      9.13 o 
  16   8  -3        9.79        9.64      8.36 o 
   0   0  -2    31748.74    30485.53    786.72 o 
   2   0  -2       76.84       90.36      3.43 o 
   4   0  -2     8081.05     8124.12    149.62 o 
   6   0  -2     1141.67     1189.24     35.37 o 
   8   0  -2      958.85      876.73     23.38 o 
  10   0  -2     3723.36     3621.63     81.17 o 
  12   0  -2     3171.62     3206.37     40.59 o 
  14   0  -2     1321.03     1291.86     18.27 o 
  16   0  -2      168.26      146.92      3.99 o 
  18   0  -2     1737.48     1866.10     25.90 o 
  20   0  -2     1839.45     1762.05     22.44 o 
  22   0  -2     2540.54     2564.85     29.99 o 
  24   0  -2     2300.99     2326.92     28.97 o 
  26   0  -2     2023.09     1954.36     36.30 o 
  28   0  -2     2585.06     2626.22     58.83 o 
   0   1  -2    43197.67    42933.27    576.25 o 
   1   1  -2     4457.57     4610.87     44.90 o 
   2   1  -2      799.48      811.32      9.18 o 
   3   1  -2    10568.29    10815.79    103.29 o 
   4   1  -2       63.48       66.20      1.72 o 
   5   1  -2       38.42       46.12      1.39 o 
   6   1  -2     1467.58     1494.55     14.66 o 
   7   1  -2     2457.36     2457.71     24.28 o 
   8   1  -2     5388.07     5315.12     45.71 o 
   9   1  -2     1380.92     1381.48     13.15 o 
  10   1  -2     6252.99     6167.64     49.95 o 
  11   1  -2      327.38      324.76      4.00 o 
  12   1  -2     1021.50     1038.56      9.46 o 
  13   1  -2      443.69      440.09      4.97 o 
  14   1  -2     2586.18     2501.69     22.00 o 
  15   1  -2      188.72      184.51      2.72 o 
  16   1  -2      108.96      120.95      2.07 o 
  17   1  -2      830.72      891.73      8.13 o 
  18   1  -2      799.38      773.06      7.37 o 
  19   1  -2      225.01      232.90      3.27 o 
  20   1  -2      187.73      165.89      2.78 o 
  21   1  -2       72.91       87.64      2.09 o 
  22   1  -2     1862.75     1821.87     16.34 o 
  23   1  -2       49.23       53.08      2.01 o 
  24   1  -2      523.90      513.35      6.45 o 
  25   1  -2      516.55      498.97      7.53 o 
  26   1  -2      339.29      345.74      8.65 o 
  27   1  -2      210.02      202.53      5.37 o 
  28   1  -2      177.66      175.74      6.51 o 
  29   1  -2      358.90      321.52     11.59 o 
  30   1  -2      316.84      310.20     11.38 o 
  31   1  -2       35.52       34.49      4.60 o 
  32   1  -2      355.62      337.80     13.85 o 
  33   1  -2       61.52       70.26      6.42 o 
  34   1  -2      264.70      283.70     11.94 o 
   0   2  -2     6305.34     6627.82     87.62 o 
   1   2  -2      102.40       96.17      2.18 o 
   2   2  -2     1990.53     1948.46     20.08 o 
   3   2  -2      185.93      164.81      2.79 o 
   4   2  -2     2795.59     2944.28     27.32 o 
   5   2  -2       26.68       24.74      1.53 o 
   6   2  -2      892.53      914.64     10.01 o 
   7   2  -2     2483.24     2584.95     22.30 o 
   8   2  -2     1492.70     1657.79     15.05 o 
   9   2  -2      740.57      767.36      8.46 o 
  10   2  -2     2885.53     2894.75     24.03 o 
  11   2  -2      139.31      157.34      2.88 o 
  12   2  -2     2468.90     2551.94     21.55 o 
  13   2  -2      763.20      836.92      8.60 o 
  14   2  -2      307.56      352.28      4.80 o 
  15   2  -2     1607.39     1647.58     15.03 o 
  16   2  -2      184.12      177.43      3.23 o 
  17   2  -2       16.25       13.35      1.33 o 
  18   2  -2      537.66      540.92      6.16 o 
  19   2  -2      555.00      538.81      6.40 o 
  20   2  -2      180.99      184.18      3.76 o 
  21   2  -2      583.58      577.98      7.08 o 
  22   2  -2     1427.43     1357.17     14.86 o 
  23   2  -2      120.53      124.33      3.45 o 
  24   2  -2      859.85      857.53     13.39 o 
  25   2  -2       28.96       25.12      3.03 o 
  26   2  -2       55.53       66.47      4.73 o 
  27   2  -2      363.06      348.83     21.62 o 
  28   2  -2      584.64      557.67     17.62 o 
  29   2  -2      589.52      608.68     18.65 o 
  30   2  -2      168.97      161.89      9.25 o 
  31   2  -2       79.97       88.75      7.43 o 
  32   2  -2      123.76      115.01      8.29 o 
  33   2  -2       90.39       97.54      7.81 o 
  34   2  -2       57.78       71.34      8.01 o 
  35   2  -2       21.24       34.17      6.50 o 
  36   2  -2      495.95      500.58     20.27 o 
  37   2  -2       51.39       53.84      7.33 o 
  38   2  -2       32.42       43.07      6.81 o 
  39   2  -2       57.95       72.14      8.17 o 
   0   3  -2      160.76      148.95      4.57 o 
   1   3  -2      187.85      202.28      3.81 o 
   2   3  -2       91.18       82.57      2.49 o 
   3   3  -2      114.62      111.82      2.73 o 
   4   3  -2      539.85      574.19      6.93 o 
   5   3  -2      443.13      524.85      6.82 o 
   6   3  -2      302.44      310.19      4.89 o 
   7   3  -2       29.98       26.61      1.69 o 
   8   3  -2       52.71       61.98      2.30 o 
   9   3  -2      347.59      354.83      5.42 o 
  10   3  -2      403.61      393.56      5.62 o 
  11   3  -2       73.73       69.44      2.39 o 
  12   3  -2      111.04      112.45      3.46 o 
  13   3  -2       93.66       92.06      3.79 o 
  14   3  -2       42.00       39.91      2.69 o 
  15   3  -2      385.20      364.60      5.72 o 
  16   3  -2      606.46      573.52      7.20 o 
  17   3  -2      441.45      450.42      6.86 o 
  18   3  -2       84.86       87.53      2.83 o 
  19   3  -2      221.73      220.97      4.64 o 
  20   3  -2      200.75      198.06      5.10 o 
  21   3  -2      299.31      305.37      7.14 o 
  22   3  -2      786.27      774.53     12.89 o 
  23   3  -2      182.64      180.34      6.85 o 
  24   3  -2      189.95      193.36      7.09 o 
  25   3  -2      558.49      527.83     14.03 o 
  26   3  -2       19.05       16.12      4.40 o 
  27   3  -2      172.68      156.72      9.62 o 
  28   3  -2       70.35       63.75      6.83 o 
  29   3  -2       38.29       36.55      6.04 o 
  30   3  -2       86.38      100.22     11.15 o 
  31   3  -2       70.30       89.95      8.41 o 
  32   3  -2      250.80      238.64     26.79 o 
  33   3  -2       56.77       61.07      7.31 o 
  34   3  -2      113.91      104.29      8.97 o 
  35   3  -2      173.43      185.90     13.35 o 
  36   3  -2      178.22      200.37     13.59 o 
  37   3  -2       43.94       55.81      8.58 o 
  38   3  -2       12.71       15.46      6.32 o 
  39   3  -2       93.74       98.93     10.55 o 
  40   3  -2       84.44       92.21     10.34 o 
  41   3  -2       18.58       11.70      6.50 o 
  42   3  -2       26.98       20.45      6.99 o 
   0   4  -2      509.33      468.17     10.55 o 
   1   4  -2      581.37      555.05      8.34 o 
   2   4  -2      163.50      142.12      4.48 o 
   3   4  -2       37.09       32.28      2.48 o 
   4   4  -2     1135.37     1139.62     13.86 o 
   5   4  -2       32.46       29.41      2.22 o 
   6   4  -2      244.16      240.89      5.48 o 
   7   4  -2      714.44      711.88     10.62 o 
   8   4  -2      458.47      459.31      8.02 o 
   9   4  -2       77.97       88.63      3.33 o 
  10   4  -2       34.84       36.40      2.46 o 
  11   4  -2       82.48       84.21      3.37 o 
  12   4  -2      249.08      231.41      5.27 o 
  13   4  -2     1167.75     1118.25     14.24 o 
  14   4  -2       43.37       37.41      3.34 o 
  15   4  -2      916.31      890.23     14.12 o 
  16   4  -2      106.29      112.04      5.79 o 
  17   4  -2      190.83      172.66      6.68 o 
  18   4  -2      999.12      940.87     21.02 o 
  19   4  -2      457.77      433.27     12.98 o 
  20   4  -2      170.79      147.61      7.80 o 
  21   4  -2        3.21        1.68      2.28 o 
  22   4  -2      155.35      155.43     11.67 o 
  23   4  -2      396.24      365.83     14.65 o 
  24   4  -2      221.18      226.12     24.51 o 
  25   4  -2      189.43      163.22     13.10 o 
  26   4  -2       55.80       57.35      5.59 o 
  27   4  -2      105.73      103.46      8.78 o 
  28   4  -2       20.36       22.87      6.94 o 
  29   4  -2       14.55       12.92      4.88 o 
  30   4  -2      146.67      126.72     10.11 o 
  31   4  -2      233.57      232.36     14.92 o 
  32   4  -2        2.62        4.21      4.24 o 
  33   4  -2      237.88      293.85     18.45 o 
  34   4  -2      265.72      271.43     14.15 o 
  35   4  -2       17.26       11.48      5.38 o 
  36   4  -2       71.34       53.78      9.38 o 
  37   4  -2        2.01       -1.16      5.70 o 
  38   4  -2       75.21       75.16     10.26 o 
  39   4  -2       19.03       22.43      7.80 o 
  40   4  -2       42.07       28.77      8.03 o 
  41   4  -2       41.11       46.55      9.58 o 
  42   4  -2       15.72       19.24      7.69 o 
  43   4  -2       53.25       47.45      9.36 o 
   0   5  -2      514.24      489.76     15.77 o 
   1   5  -2      565.72      558.46      9.68 o 
   2   5  -2      260.73      262.36      7.11 o 
   3   5  -2     1163.49     1121.45     18.69 o 
   4   5  -2       25.90       21.16      2.77 o 
   5   5  -2      264.08      264.41      8.03 o 
   6   5  -2      397.07      389.62      9.11 o 
   7   5  -2       13.49        9.44      2.52 o 
   8   5  -2       66.14       67.19      4.26 o 
   9   5  -2       37.56       40.00      3.59 o 
  10   5  -2       66.22       65.39      4.26 o 
  11   5  -2     1182.79     1144.81     18.60 o 
  12   5  -2      183.39      183.12      7.03 o 
  13   5  -2      156.70      148.63      6.53 o 
  14   5  -2      345.29      328.99      9.50 o 
  15   5  -2       15.04       17.50      4.28 o 
  16   5  -2       73.36       74.35      6.18 o 
  17   5  -2       33.07       21.08      4.10 o 
  18   5  -2       38.57       37.45      4.73 o 
  19   5  -2      289.50      287.38     10.56 o 
  20   5  -2      104.56      101.75      6.91 o 
  21   5  -2       70.44       83.43     10.07 o 
  22   5  -2       25.44       27.50      4.69 o 
  23   5  -2       39.63       30.97      4.87 o 
  24   5  -2       66.40       60.19      6.02 o 
  25   5  -2      269.54      251.33     25.38 o 
  26   5  -2      123.70      137.65     10.53 o 
  27   5  -2        5.45        2.33      4.50 o 
  28   5  -2       57.23       51.47      7.53 o 
  29   5  -2       54.76       43.90      7.32 o 
  30   5  -2      109.54      133.36     16.80 o 
  31   5  -2      202.73      201.38     12.86 o 
  32   5  -2       12.69       15.75      5.84 o 
  33   5  -2       44.01       32.78      7.00 o 
  34   5  -2       13.44        2.92      7.03 o 
  35   5  -2       84.96       98.44     12.14 o 
  36   5  -2      113.92      117.27     13.27 o 
  37   5  -2      119.32      128.83     14.00 o 
  38   5  -2       69.91       90.79     12.36 o 
  39   5  -2       14.33       14.76      8.20 o 
   0   6  -2      517.70      514.87     18.09 o 
   1   6  -2      455.77      441.19     11.72 o 
   2   6  -2      130.76      129.66      6.71 o 
   3   6  -2      175.84      170.94      7.70 o 
   4   6  -2        5.51        2.90      4.94 o 
   5   6  -2      272.17      254.00     12.25 o 
   6   6  -2       59.76       51.68      4.83 o 
   7   6  -2      227.12      221.75      8.22 o 
   8   6  -2       60.30       61.85      5.10 o 
   9   6  -2      156.41      151.12      7.15 o 
  10   6  -2       37.80       42.58      7.48 o 
  11   6  -2      239.68      240.23      8.74 o 
  12   6  -2      134.73      130.95     11.49 o 
  13   6  -2      332.97      351.84     10.63 o 
  14   6  -2       18.27       19.57      3.88 o 
  15   6  -2      100.23      117.58      6.73 o 
  16   6  -2       69.53       67.45     11.59 o 
  17   6  -2      270.12      255.03     10.61 o 
  18   6  -2      103.11      103.60     10.23 o 
  19   6  -2      362.79      387.24     13.25 o 
  20   6  -2      178.13      178.21      9.35 o 
  21   6  -2       98.10       87.18      7.35 o 
  22   6  -2       22.24       24.61      5.07 o 
  23   6  -2       59.86       71.59      7.06 o 
  24   6  -2      249.38      249.38     14.07 o 
  25   6  -2       77.82       91.04      9.70 o 
  26   6  -2       84.95       87.16      9.79 o 
  27   6  -2       30.87       31.57      7.55 o 
  28   6  -2        8.00        4.28      5.72 o 
  29   6  -2       55.52       54.84      8.62 o 
  30   6  -2        5.36       -0.56      5.49 o 
  31   6  -2       75.06       65.05      9.36 o 
  32   6  -2       14.53       14.40      6.42 o 
  33   6  -2      101.93      118.47     11.41 o 
  34   6  -2       51.17       56.89     22.46 o 
  35   6  -2       89.51       98.23     13.40 o 
   0   7  -2      150.68      135.00     10.73 o 
   1   7  -2      107.84      108.53      6.15 o 
   2   7  -2      125.33      130.95      6.50 o 
   3   7  -2      138.66      152.26      6.92 o 
   4   7  -2       43.55       42.13      4.53 o 
   5   7  -2       39.47       39.77      4.47 o 
   6   7  -2        3.91        3.00      3.02 o 
   7   7  -2       45.95       39.62      5.66 o 
   8   7  -2      174.01      164.17      7.20 o 
   9   7  -2      138.79      138.29      7.73 o 
  10   7  -2       51.82       58.56      5.79 o 
  11   7  -2      167.05      164.22      8.53 o 
  12   7  -2      127.00      105.32      9.20 o 
  13   7  -2       50.40       62.29      6.08 o 
  14   7  -2       25.28       24.09      4.77 o 
  15   7  -2       26.70       22.39      4.85 o 
  16   7  -2      104.00      100.03     11.94 o 
  17   7  -2       60.28       60.51      7.06 o 
  18   7  -2        1.93        5.52      4.55 o 
  19   7  -2        8.88       12.27      6.14 o 
  20   7  -2       79.48       90.53     10.28 o 
  21   7  -2      181.99      186.51     17.26 o 
  22   7  -2        1.21       -0.70      5.75 o 
  23   7  -2      123.09      145.97     12.48 o 
  24   7  -2      146.94      161.39     13.11 o 
  25   7  -2       37.12       45.45     16.34 o 
  26   7  -2       29.69       42.57     12.39 o 
  27   7  -2       19.19       26.92     12.60 o 
  28   7  -2       33.93       33.28     10.31 o 
  29   7  -2       10.30       12.25      7.26 o 
   0   8  -2       48.77       49.66     13.62 o 
   1   8  -2       82.34       97.60      7.62 o 
   2   8  -2        6.39        6.71      4.68 o 
   3   8  -2       40.95       41.60      7.19 o 
   4   8  -2        4.91       -2.88      4.88 o 
   5   8  -2        9.12        1.98      5.25 o 
   6   8  -2        2.41       15.50      5.83 o 
   7   8  -2      142.53      148.86     10.65 o 
   8   8  -2       53.54       50.90      7.79 o 
   9   8  -2       22.41       22.75      9.24 o 
  10   8  -2       60.25       74.02      8.58 o 
  11   8  -2        7.40        4.62      5.26 o 
  12   8  -2       43.14       50.92      7.82 o 
  13   8  -2       85.05       85.75      9.15 o 
  14   8  -2        3.01        5.98      5.77 o 
  15   8  -2       52.77       47.79      9.18 o 
  16   8  -2        0.79       -1.01      6.29 o 
  17   8  -2        7.99       14.11      8.69 o 
  18   8  -2        1.65       -2.69      6.67 o 
  19   8  -2       19.80       22.92      7.86 o 
   2   0  -1     3195.60     3215.11     63.79 o 
   4   0  -1      218.70      233.18      6.80 o 
   6   0  -1     8937.37     8996.14    122.96 o 
   8   0  -1     2431.51     2472.77     31.72 o 
  10   0  -1      781.70      781.99     10.23 o 
  12   0  -1     1703.72     1773.95     21.65 o 
  14   0  -1     3830.97     4019.47     42.50 o 
  16   0  -1     4687.78     5065.83     56.15 o 
  18   0  -1     2836.09     2889.63     29.49 o 
  20   0  -1      165.83      204.91      4.03 o 
  22   0  -1      919.58      908.44     11.37 o 
  24   0  -1       16.35       15.03      1.63 o 
  26   0  -1      142.16      135.12      4.03 o 
  28   0  -1      492.41      492.84     11.50 o 
  30   0  -1      138.21      146.73     10.18 o 
  32   0  -1      766.78      689.43     21.87 o 
  34   0  -1       77.91       79.05      7.09 o 
   1   1  -1      397.95      400.30      5.73 o 
   2   1  -1     3457.89     3333.67     37.71 o 
   3   1  -1    10491.10    10603.77    106.66 o 
   4   1  -1     4382.94     4297.53     45.08 o 
   5   1  -1     1833.84     1832.36     18.64 o 
   6   1  -1     9730.83     9796.68     92.06 o 
   7   1  -1     8245.26     7924.72     74.94 o 
   8   1  -1     2869.42     2807.03     23.91 o 
   9   1  -1      568.56      560.52      5.81 o 
  10   1  -1     1522.32     1526.88     13.13 o 
  11   1  -1     1036.19     1050.29      9.22 o 
  12   1  -1      731.57      758.79      7.10 o 
  13   1  -1      318.46      356.70      4.11 o 
  14   1  -1      591.19      600.68      6.16 o 
  15   1  -1      677.60      779.32      7.56 o 
  16   1  -1     1137.18     1050.48      9.69 o 
  17   1  -1      808.87      881.28      8.14 o 
  18   1  -1     1254.27     1237.69     10.46 o 
  19   1  -1      293.61      314.81      3.79 o 
  20   1  -1      329.08      332.12      3.96 o 
  21   1  -1       65.33       68.30      1.70 o 
  22   1  -1      216.20      212.06      3.05 o 
  23   1  -1       38.49       39.94      1.44 o 
  24   1  -1      181.22      185.73      3.11 o 
  25   1  -1      329.22      349.43      4.57 o 
  26   1  -1      151.62      151.98      3.23 o 
  27   1  -1     1059.25     1034.11     13.39 o 
  28   1  -1      752.52      771.49     11.47 o 
  29   1  -1      232.22      227.11      7.53 o 
  30   1  -1      822.98      804.77     18.53 o 
  31   1  -1       24.86       21.76      3.63 o 
  32   1  -1      281.16      256.90     13.82 o 
  33   1  -1       28.64       29.41      6.10 o 
  34   1  -1        6.18        7.02      4.49 o 
  35   1  -1      135.66      134.09     10.15 o 
  36   1  -1      346.76      345.87     16.16 o 
  37   1  -1      289.54      321.14     15.40 o 
  38   1  -1      166.69      191.49     11.79 o 
  39   1  -1       21.98       26.89      6.02 o 
  40   1  -1      120.28      121.10      9.56 o 
  41   1  -1       84.16       95.10      9.06 o 
   1   2  -1      783.79      801.28      8.83 o 
   2   2  -1     2140.49     2090.39     19.19 o 
   3   2  -1     1516.11     1570.38     14.91 o 
   4   2  -1      766.58      716.90      7.75 o 
   5   2  -1      428.40      431.41      5.41 o 
   6   2  -1     5731.02     5804.26     47.50 o 
   7   2  -1     3060.85     2966.03     25.37 o 
   8   2  -1       75.27       98.43      2.17 o 
   9   2  -1      369.07      363.04      4.66 o 
  10   2  -1      186.54      172.62      3.08 o 
  11   2  -1     1082.11     1119.19     11.77 o 
  12   2  -1      993.14     1000.03     11.45 o 
  13   2  -1      452.51      467.91      6.01 o 
  14   2  -1      548.75      553.44      6.12 o 
  15   2  -1     1170.30     1215.92     11.43 o 
  16   2  -1      830.31      759.54      8.04 o 
  17   2  -1      999.12      936.32      9.15 o 
  18   2  -1      710.90      711.86      7.50 o 
  19   2  -1      302.69      272.01      4.02 o 
  20   2  -1     2746.01     2615.04     23.83 o 
  21   2  -1       30.51       30.77      1.61 o 
  22   2  -1      218.29      220.21      4.22 o 
  23   2  -1      179.47      182.43      4.18 o 
  24   2  -1       25.22       21.04      2.04 o 
  25   2  -1      465.63      463.85      7.99 o 
  26   2  -1        9.92       10.83      1.77 o 
  27   2  -1     1593.21     1537.62     21.14 o 
  28   2  -1     2141.98     2047.74     26.65 o 
  29   2  -1       46.90       39.11      4.30 o 
  30   2  -1       83.53       81.08      5.97 o 
  31   2  -1       73.19       67.34      8.34 o 
  32   2  -1       84.54      101.72     10.06 o 
  33   2  -1       17.97        3.50      4.98 o 
  34   2  -1        2.47        7.66      5.27 o 
  35   2  -1      290.45      320.71     16.73 o 
  36   2  -1      200.24      214.84     13.84 o 
  37   2  -1      122.60      131.03     11.15 o 
  38   2  -1       16.36       21.15      6.27 o 
  39   2  -1       45.18       36.59      7.45 o 
  40   2  -1      151.37      131.85     11.43 o 
  41   2  -1      148.45      156.96     12.53 o 
  42   2  -1       95.92      117.48     11.34 o 
  43   2  -1       42.05       51.66      8.52 o 
  44   2  -1       30.83       24.62      7.13 o 
   1   3  -1       87.13       94.01      2.77 o 
   2   3  -1     1756.72     1830.58     18.24 o 
   3   3  -1     1962.07     2044.89     18.55 o 
   4   3  -1     1717.52     1700.86     16.26 o 
   5   3  -1      608.70      589.43      7.01 o 
   6   3  -1     2812.15     2716.84     25.66 o 
   7   3  -1      456.94      440.24      5.49 o 
   8   3  -1      234.88      225.90      3.68 o 
   9   3  -1     2114.34     2228.24     19.22 o 
  10   3  -1      544.88      565.51      6.41 o 
  11   3  -1     1385.48     1491.96     13.75 o 
  12   3  -1      261.11      285.68      4.38 o 
  13   3  -1      100.93       98.84      2.69 o 
  14   3  -1     1193.57     1158.21     12.35 o 
  15   3  -1      428.19      437.91      6.43 o 
  16   3  -1      857.90      846.04     10.70 o 
  17   3  -1     2322.43     2250.74     24.60 o 
  18   3  -1      269.34      266.51      5.91 o 
  19   3  -1      263.77      229.80      5.56 o 
  20   3  -1      547.54      531.26      8.61 o 
  21   3  -1      845.98      840.44     11.84 o 
  22   3  -1      268.73      272.75      6.39 o 
  23   3  -1     1907.65     1857.34     21.25 o 
  24   3  -1      176.80      188.00      5.94 o 
  25   3  -1     1645.54     1603.80     22.33 o 
  26   3  -1      315.29      302.66      9.19 o 
  27   3  -1      191.88      182.74      9.53 o 
  28   3  -1      803.54      748.41     18.05 o 
  29   3  -1      177.40      159.41     20.39 o 
  30   3  -1      179.07      179.41     11.96 o 
  31   3  -1      201.88      191.97     11.25 o 
  32   3  -1       10.57        1.83      3.37 o 
  33   3  -1       30.41       19.28      6.45 o 
  34   3  -1       73.87       59.79      9.11 o 
  35   3  -1      114.08      128.72     11.94 o 
  36   3  -1       97.97       70.27      9.66 o 
  37   3  -1        5.10       16.66      5.97 o 
  38   3  -1      124.99      140.04     13.05 o 
  39   3  -1      383.14      434.61     21.80 o 
  40   3  -1      262.72      257.57     16.68 o 
  41   3  -1       63.18       70.19     10.28 o 
  42   3  -1      123.79      144.37     13.47 o 
  43   3  -1      102.50      112.92     12.03 o 
  44   3  -1       27.87       38.96      9.09 o 
  45   3  -1      321.23      324.82     18.88 o 
  46   3  -1       49.01       42.17      8.94 o 
   1   4  -1        6.93        5.03      2.04 o 
   2   4  -1       34.64       42.16      3.47 o 
   3   4  -1      144.00      143.59      4.72 o 
   4   4  -1     1994.07     1948.84     23.10 o 
   5   4  -1      329.89      323.29      6.54 o 
   6   4  -1      563.76      537.79      8.85 o 
   7   4  -1      734.91      696.28      9.74 o 
   8   4  -1      344.73      338.54      6.22 o 
   9   4  -1      484.79      488.36      7.77 o 
  10   4  -1      645.95      599.21      8.99 o 
  11   4  -1      310.49      310.38      6.03 o 
  12   4  -1       12.26       18.22      2.05 o 
  13   4  -1      326.82      335.63      6.46 o 
  14   4  -1      596.83      597.69      9.29 o 
  15   4  -1        1.73        2.86      2.21 o 
  16   4  -1     1228.06     1151.73     15.90 o 
  17   4  -1      699.52      683.39     11.04 o 
  18   4  -1      362.42      368.38      8.21 o 
  19   4  -1      143.94      124.47      5.28 o 
  20   4  -1      621.71      623.40     12.36 o 
  21   4  -1      265.07      266.03      8.51 o 
  22   4  -1       51.30       45.93      4.34 o 
  23   4  -1       16.33       18.73      3.42 o 
  24   4  -1      444.04      445.01     11.78 o 
  25   4  -1      282.51      323.83     11.04 o 
  26   4  -1      470.18      421.22     23.34 o 
  27   4  -1      191.00      190.10      8.73 o 
  28   4  -1      101.33      119.28      7.50 o 
  29   4  -1      128.07      124.06      8.63 o 
  30   4  -1      324.17      314.07     24.98 o 
  31   4  -1      134.56      116.48      9.61 o 
  32   4  -1       11.19       15.93      4.95 o 
  33   4  -1       75.32       71.85      7.60 o 
  34   4  -1       45.09       30.27      8.04 o 
  35   4  -1       42.01       32.15      8.36 o 
  36   4  -1        4.19        5.63      5.92 o 
  37   4  -1      110.39      122.60     13.16 o 
  38   4  -1      212.37      217.04     16.18 o 
  39   4  -1       74.52       78.85     11.19 o 
  40   4  -1      335.93      326.40     19.78 o 
  41   4  -1       62.51       67.34     10.76 o 
  42   4  -1      169.13      205.70     16.27 o 
  43   4  -1       28.72       36.56      9.53 o 
   1   5  -1      214.06      196.90      6.20 o 
   2   5  -1      453.12      451.58      8.68 o 
   3   5  -1      208.35      209.47      6.25 o 
   4   5  -1      945.95      922.29     14.89 o 
   5   5  -1      269.84      252.11      7.67 o 
   6   5  -1      330.20      337.41      7.95 o 
   7   5  -1      773.41      754.06     11.84 o 
   8   5  -1      426.70      430.25      8.65 o 
   9   5  -1       36.04       46.43      3.14 o 
  10   5  -1      528.40      511.71      9.36 o 
  11   5  -1      120.96      125.76      4.89 o 
  12   5  -1      390.44      388.33      9.19 o 
  13   5  -1       48.27       41.25      3.61 o 
  14   5  -1      171.37      168.95      6.17 o 
  15   5  -1      132.68      128.05      5.55 o 
  16   5  -1      911.65      899.16     22.46 o 
  17   5  -1       91.17      104.17      6.52 o 
  18   5  -1      706.61      736.50     17.76 o 
  19   5  -1      500.92      473.07     13.68 o 
  20   5  -1      136.04      134.12      7.60 o 
  21   5  -1      118.50      114.03      7.23 o 
  22   5  -1       54.46       42.18      5.18 o 
  23   5  -1      101.98       95.39      9.39 o 
  24   5  -1       31.51       21.98      4.45 o 
  25   5  -1       23.39       28.47      4.70 o 
  26   5  -1       33.35       33.75      5.19 o 
  27   5  -1       53.07       42.90      5.67 o 
  28   5  -1       28.73       31.55      6.34 o 
  29   5  -1      164.27      162.46      9.18 o 
  30   5  -1      114.42      129.01      8.61 o 
  31   5  -1      102.55      115.34      8.57 o 
  32   5  -1       11.66       14.99      5.49 o 
  33   5  -1       14.79       19.35      7.81 o 
  34   5  -1       19.04       23.56      8.64 o 
  35   5  -1       64.03       65.42     11.00 o 
  36   5  -1       37.59       27.72      9.30 o 
  37   5  -1       84.57       83.52     12.36 o 
  38   5  -1       36.40       29.97      9.22 o 
  39   5  -1       22.45       32.24      9.97 o 
  40   5  -1       32.95       22.26      8.97 o 
   1   6  -1      297.74      281.04     11.05 o 
   2   6  -1      153.07      148.10      8.34 o 
   3   6  -1       51.21       47.68     11.99 o 
   4   6  -1      459.88      493.72     15.03 o 
   5   6  -1      393.90      376.23     12.92 o 
   6   6  -1      115.80      124.60      6.46 o 
   7   6  -1       57.74       63.02      5.99 o 
   8   6  -1       64.78       58.77      7.07 o 
   9   6  -1       28.52       31.46      5.15 o 
  10   6  -1       89.91       90.61      7.57 o 
  11   6  -1      175.49      177.88      7.62 o 
  12   6  -1       54.94       48.44      4.85 o 
  13   6  -1       29.10       29.68      5.06 o 
  14   6  -1       57.91       56.54      5.16 o 
  15   6  -1       88.48       90.59      6.02 o 
  16   6  -1       87.72       79.27      5.81 o 
  17   6  -1       43.93       35.19      5.13 o 
  18   6  -1      214.05      209.60      9.68 o 
  19   6  -1      230.68      251.75     12.98 o 
  20   6  -1      111.70      130.61      8.25 o 
  21   6  -1       95.55       99.84      7.55 o 
  22   6  -1       13.17        6.95      4.66 o 
  23   6  -1       13.37        8.12      4.11 o 
  24   6  -1       37.81       23.48      5.20 o 
  25   6  -1       29.81       22.87      5.37 o 
  26   6  -1        2.35        6.32      4.34 o 
  27   6  -1        2.32        1.32      4.25 o 
  28   6  -1       15.02       11.45      4.87 o 
  29   6  -1       77.39       86.89     12.50 o 
  30   6  -1      139.95      173.53     10.59 o 
  31   6  -1       72.46       75.50     15.86 o 
  32   6  -1        6.18        6.79      8.08 o 
  33   6  -1        8.39        5.69      8.14 o 
  34   6  -1        9.57        5.89      8.07 o 
  35   6  -1       14.70       22.79      9.47 o 
  36   6  -1       96.42       92.55     13.71 o 
   1   7  -1       30.31       19.59      4.26 o 
   2   7  -1      124.62      114.83      7.11 o 
   3   7  -1       87.03       80.94      7.04 o 
   4   7  -1       58.32       52.36      8.03 o 
   5   7  -1      152.56      146.25      8.27 o 
   6   7  -1      131.42      154.53      8.00 o 
   7   7  -1       24.61       15.97      5.31 o 
   8   7  -1        4.37        4.29      3.33 o 
   9   7  -1      169.08      171.59     11.42 o 
  10   7  -1        5.87        6.21      3.61 o 
  11   7  -1       35.78       38.44      8.65 o 
  12   7  -1       39.02       40.90      5.23 o 
  13   7  -1       61.81       81.16      6.57 o 
  14   7  -1        1.55        4.31      4.07 o 
  15   7  -1      200.11      211.52      9.39 o 
  16   7  -1       69.43       69.83      9.39 o 
  17   7  -1       91.42       90.48      7.82 o 
  18   7  -1       28.72       24.40      5.51 o 
  19   7  -1       56.41       57.63      6.95 o 
  20   7  -1       38.77       62.17     13.66 o 
  21   7  -1        9.93       15.80      5.21 o 
  22   7  -1       27.18       26.78      8.51 o 
  23   7  -1       10.83       14.39      5.34 o 
  24   7  -1       12.17        8.47      5.11 o 
  25   7  -1       50.36       42.12      7.92 o 
  26   7  -1       29.98       39.05      7.02 o 
  27   7  -1       52.99       54.60      7.68 o 
  28   7  -1       24.65       13.70      7.24 o 
  29   7  -1       79.46       79.98     13.46 o 
   1   8  -1        3.85        4.54      4.00 o 
   2   8  -1        3.13       -0.36      3.91 o 
   3   8  -1      117.82      109.45      6.89 o 
   4   8  -1        8.08        7.63      3.98 o 
   5   8  -1       46.42       49.90      5.55 o 
   6   8  -1       69.74       64.63      5.85 o 
   7   8  -1       40.57       46.74      5.35 o 
   8   8  -1       33.62       43.40      6.01 o 
   9   8  -1      153.47      163.01      9.40 o 
  10   8  -1       24.78       29.64      5.62 o 
  11   8  -1        8.68        5.77      4.52 o 
  12   8  -1        4.50        2.61      4.51 o 
  13   8  -1        2.59       11.73      4.80 o 
  14   8  -1        5.09       11.74      5.24 o 
  15   8  -1       36.20       41.04      8.84 o 
  16   8  -1        3.11        4.23      4.96 o 
  17   8  -1       90.97      103.60      9.15 o 
  18   8  -1       16.51       21.56      6.09 o 
  19   8  -1       85.62      100.69      9.91 o 
  20   8  -1       66.03       85.57      8.96 o 
   4   0   0     5815.25     5119.46    364.91 o 
   6   0   0       32.94       31.27      1.40 o 
   8   0   0     5593.72     5634.83     79.03 o 
  10   0   0     6730.83     6678.88     93.57 o 
  12   0   0       47.56       50.67      4.48 o 
  14   0   0     9993.29     9994.72    111.58 o 
  16   0   0     1094.24     1103.10     14.74 o 
  18   0   0     1082.89      991.87     13.79 o 
  20   0   0       14.68       31.74      2.06 o 
  22   0   0       11.98       11.16      1.50 o 
  24   0   0      108.07       98.76      3.36 o 
  26   0   0     3229.33     3150.67     46.19 o 
  28   0   0       22.94       29.71      3.47 o 
  30   0   0      895.08      877.16     56.93 o 
  32   0   0      510.39      550.40     27.87 o 
  34   0   0     1574.01     1564.81     35.78 o 
  36   0   0       67.00       95.24      8.90 o 
  38   0   0       35.48       30.61      6.20 o 
  40   0   0      269.83      265.78     14.23 o 
  42   0   0      548.71      552.33     21.82 o 
   0   1   0     3818.95     3588.19     41.32 o 
   1   1   0      482.98      462.59      4.28 o 
   2   1   0     1814.39     1687.40     14.65 o 
   3   1   0    12725.33    12398.18    102.89 o 
   4   1   0      175.18      175.93      2.01 o 
   5   1   0      101.41       88.50      1.33 o 
   6   1   0      851.64      822.19      6.88 o 
   7   1   0      457.83      411.28      3.95 o 
   8   1   0      157.89      157.29      2.15 o 
   9   1   0      305.31      334.41      3.67 o 
  10   1   0     1485.42     1410.11     11.94 o 
  11   1   0        0.49        4.87      0.71 o 
  12   1   0     5113.43     5149.35     36.56 o 
  13   1   0     1299.31     1284.48     10.29 o 
  14   1   0      796.93      825.87      7.20 o 
  15   1   0      422.54      386.31      4.16 o 
  16   1   0       14.09       26.06      1.14 o 
  17   1   0      162.53      170.98      2.45 o 
  18   1   0     1890.89     2045.60     15.37 o 
  19   1   0      175.74      213.54      2.91 o 
  20   1   0      918.32      884.02      7.65 o 
  21   1   0     1433.37     1541.29     12.82 o 
  22   1   0      874.56      834.65      8.39 o 
  23   1   0       21.53       33.41      1.84 o 
  24   1   0     2400.89     2343.00     19.19 o 
  25   1   0      746.43      758.76      8.32 o 
  26   1   0      638.67      634.40      7.35 o 
  27   1   0      515.56      542.53      7.96 o 
  28   1   0      753.69      804.21     12.52 o 
  29   1   0     1461.74     1392.83     20.50 o 
  30   1   0      815.57      789.00     13.60 o 
  31   1   0        7.69       16.92      2.35 o 
  32   1   0      150.16      161.49      5.07 o 
  33   1   0        4.29       19.40      2.56 o 
  34   1   0     1577.69     1481.28     46.07 o 
  35   1   0        9.52       32.56      6.72 o 
  36   1   0      140.05      148.73     11.50 o 
  37   1   0       46.92       50.01      7.92 o 
  38   1   0       39.48       36.34      7.26 o 
  39   1   0        0.79        2.25      4.73 o 
  40   1   0       14.55       24.84      6.12 o 
  41   1   0      113.73      124.86     11.11 o 
  42   1   0      116.08      102.40     10.77 o 
  43   1   0       46.84       63.94      9.12 o 
  44   1   0      427.37      492.44     21.85 o 
  45   1   0      332.46      361.25     18.38 o 
  46   1   0        5.37        4.81      5.92 o 
   0   2   0     1932.42     1881.15     27.77 o 
   1   2   0      856.09      878.46     10.10 o 
   2   2   0      301.35      318.04      3.93 o 
   3   2   0      563.75      533.04      6.24 o 
   4   2   0       73.91       80.61      1.77 o 
   5   2   0      309.45      290.03      3.55 o 
   6   2   0       32.62       44.55      1.25 o 
   7   2   0        8.61        5.99      0.75 o 
   8   2   0       95.60       84.41      1.67 o 
   9   2   0      213.57      231.40      2.78 o 
  10   2   0      977.26      873.95      7.86 o 
  11   2   0       32.84       45.52      1.21 o 
  12   2   0     2191.17     2279.96     16.70 o 
  13   2   0     3997.46     4244.81     28.77 o 
  14   2   0     1543.34     1537.56     11.94 o 
  15   2   0      281.68      308.46      3.60 o 
  16   2   0     1140.72     1146.16      9.53 o 
  17   2   0      881.99      922.82      8.11 o 
  18   2   0     1306.44     1336.47     10.99 o 
  19   2   0       13.31        9.54      0.93 o 
  20   2   0      210.98      207.05      3.21 o 
  21   2   0       19.17       20.62      1.35 o 
  22   2   0     2440.84     2406.95     21.38 o 
  23   2   0      174.69      180.97      3.71 o 
  24   2   0       56.80       66.23      2.43 o 
  25   2   0      820.84      818.57     11.23 o 
  26   2   0      127.18      128.26      3.87 o 
  27   2   0       30.55       34.62      2.42 o 
  28   2   0      381.68      332.83      7.26 o 
  29   2   0        0.33        0.19      1.50 o 
  30   2   0      104.33      102.47      5.86 o 
  31   2   0       14.81       22.40      3.76 o 
  32   2   0     1157.79     1093.42     45.39 o 
  33   2   0      227.85      224.40     10.61 o 
  34   2   0      142.90      113.41     21.64 o 
  35   2   0      321.66      331.90     18.19 o 
  36   2   0      263.16      294.45     17.09 o 
  37   2   0        0.02        3.24      4.80 o 
  38   2   0      101.75      110.54     11.35 o 
  39   2   0       15.35       10.66      6.01 o 
  40   2   0      103.82       85.62     10.56 o 
  41   2   0        3.28        7.10      6.04 o 
  42   2   0        0.08       11.19      6.67 o 
  43   2   0       15.83       22.03      7.65 o 
  44   2   0       94.96      125.40     12.73 o 
  45   2   0        7.41        3.86      6.02 o 
  46   2   0      169.96      221.54     15.56 o 
  47   2   0       10.65       17.74      7.57 o 
  48   2   0        2.33        6.12      6.56 o 
   0   3   0      169.22      160.86      4.63 o 
   1   3   0     1755.47     1661.06     16.50 o 
   2   3   0     1204.34     1145.93     12.13 o 
   3   3   0     2550.51     2513.44     24.87 o 
   4   3   0      845.88      872.96      9.85 o 
   5   3   0       11.41       20.87      1.45 o 
   6   3   0      104.14      110.82      2.56 o 
   7   3   0     1666.56     1747.90     14.33 o 
   8   3   0       24.56       32.82      1.40 o 
   9   3   0     2268.86     2375.41     18.07 o 
  10   3   0      185.25      189.59      2.82 o 
  11   3   0      739.62      760.46      7.41 o 
  12   3   0      665.32      637.62      6.37 o 
  13   3   0      261.21      238.70      3.50 o 
  14   3   0       13.91        9.07      1.34 o 
  15   3   0      993.22      979.55     12.11 o 
  16   3   0       36.99       37.80      2.16 o 
  17   3   0       78.60       73.86      2.60 o 
  18   3   0        0.69        1.92      1.22 o 
  19   3   0       35.35       34.55      2.24 o 
  20   3   0      100.54      104.43      3.46 o 
  21   3   0      759.21      746.15     10.65 o 
  22   3   0      120.75      125.82      3.94 o 
  23   3   0      754.09      744.91     10.87 o 
  24   3   0       22.14       24.79      2.74 o 
  25   3   0     1245.59     1163.12     17.48 o 
  26   3   0        2.28        6.29      2.01 o 
  27   3   0        1.68        1.86      2.20 o 
  28   3   0       10.88        7.44      2.80 o 
  29   3   0       23.32       22.58      4.53 o 
  30   3   0        7.72       -1.90      2.96 o 
  31   3   0        4.62        2.26      3.11 o 
  32   3   0        0.05       -2.13      3.07 o 
  33   3   0        0.02        4.09      3.73 o 
  34   3   0      155.88      146.00      9.64 o 
  35   3   0        0.30        5.32      5.72 o 
  36   3   0      250.39      239.81     15.60 o 
  37   3   0       44.33       34.83      6.09 o 
  38   3   0        0.02        5.76      6.16 o 
  39   3   0        0.51        6.57      5.82 o 
  40   3   0        1.48       -0.72      5.68 o 
  41   3   0       95.85      105.58     12.35 o 
  42   3   0       53.94       72.58     10.77 o 
  43   3   0       52.57       50.74      9.93 o 
  44   3   0      100.43      109.04     13.01 o 
  45   3   0       23.65       28.61      8.67 o 
  46   3   0      395.65      414.16     22.72 o 
   0   4   0     1119.46     1137.72     31.29 o 
   1   4   0     1379.51     1365.90     21.00 o 
   2   4   0        0.19       -2.52      1.77 o 
   3   4   0      150.10      145.27      4.73 o 
   4   4   0      226.96      253.00      6.23 o 
   5   4   0      169.23      188.96      5.36 o 
   6   4   0       39.53       30.69      2.27 o 
   7   4   0      146.82      145.42      4.21 o 
   8   4   0      475.28      506.41      8.55 o 
   9   4   0      157.20      150.71      4.36 o 
  10   4   0       18.68       19.91      1.94 o 
  11   4   0      657.10      639.58      9.30 o 
  12   4   0      197.71      183.72      4.86 o 
  13   4   0        1.06        1.16      1.37 o 
  14   4   0      226.76      216.00      5.05 o 
  15   4   0      688.98      698.94     10.85 o 
  16   4   0       60.79       61.88      3.25 o 
  17   4   0       21.42       17.10      2.21 o 
  18   4   0       11.22       11.62      2.07 o 
  19   4   0       18.77       14.21      2.22 o 
  20   4   0      444.10      445.71      8.58 o 
  21   4   0        0.54        2.60      1.86 o 
  22   4   0        8.11        7.51      2.53 o 
  23   4   0        3.87        7.22      2.51 o 
  24   4   0       14.86       23.08      4.02 o 
  25   4   0      927.94      861.93     19.83 o 
  26   4   0        0.04       -1.12      4.69 o 
  27   4   0       45.25       51.35      5.39 o 
  28   4   0       24.26       29.23      4.52 o 
  29   4   0      293.41      271.62     11.97 o 
  30   4   0      324.42      316.75     13.25 o 
  31   4   0        0.08        2.36      3.69 o 
  32   4   0       13.40        6.22      5.99 o 
  33   4   0      112.24       99.87      8.48 o 
  34   4   0      154.65      132.03      9.76 o 
  35   4   0      207.86      202.92     11.56 o 
  36   4   0        1.81        2.48      5.50 o 
  37   4   0       53.62       56.05      7.66 o 
  38   4   0      110.97      102.03      9.55 o 
  39   4   0      103.43      110.95     13.45 o 
  40   4   0        4.85        5.05      7.34 o 
  41   4   0      150.28      153.49     15.62 o 
  42   4   0       40.77       41.91      9.80 o 
  43   4   0      331.91      394.18     23.09 o 
  44   4   0        2.13        7.99      7.89 o 
   0   5   0      390.63      411.28     16.63 o 
   1   5   0       87.70       74.07      5.70 o 
   2   5   0        9.95       12.68      2.64 o 
   3   5   0      726.49      718.20     13.00 o 
   4   5   0        8.42        7.72      2.34 o 
   5   5   0       15.02       14.59      2.98 o 
   6   5   0        7.14        6.79      2.17 o 
   7   5   0       61.90       65.30      3.92 o 
   8   5   0        0.93        2.63      2.10 o 
   9   5   0       89.50       91.07      5.43 o 
  10   5   0      229.60      192.37      6.23 o 
  11   5   0      515.53      472.24     10.25 o 
  12   5   0      572.52      565.51     11.51 o 
  13   5   0      825.50      803.74     14.58 o 
  14   5   0     1217.76     1180.12     19.18 o 
  15   5   0       87.32      102.56      5.42 o 
  16   5   0      169.85      159.01      8.08 o 
  17   5   0      111.35      125.54      9.93 o 
  18   5   0       29.58       22.96      4.01 o 
  19   5   0      334.41      344.01     11.26 o 
  20   5   0      141.79      140.77      9.23 o 
  21   5   0       17.92       21.53      4.14 o 
  22   5   0      135.32      148.10      7.89 o 
  23   5   0      522.92      536.37     15.28 o 
  24   5   0      307.25      286.81     10.89 o 
  25   5   0       19.38       24.65      4.51 o 
  26   5   0      169.79      154.75     11.57 o 
  27   5   0      222.00      204.47      9.88 o 
  28   5   0        0.00        2.22      3.95 o 
  29   5   0        4.96        8.30      4.48 o 
  30   5   0       20.30       19.88      7.96 o 
  31   5   0      189.51      219.37     19.72 o 
  32   5   0        2.13        6.34      5.56 o 
  33   5   0        9.80       11.88      5.40 o 
  34   5   0        2.16        1.24      4.58 o 
  35   5   0       88.80       78.40      8.73 o 
  36   5   0        5.59        1.71      5.26 o 
  37   5   0      157.05      166.14     11.98 o 
  38   5   0       18.52       16.98      6.25 o 
  39   5   0        0.87        2.70      7.60 o 
  40   5   0        6.41        0.04      8.14 o 
   0   6   0     1078.54     1069.90     46.04 o 
   1   6   0        5.34        4.97      5.65 o 
   2   6   0      533.65      575.95     22.40 o 
   3   6   0      503.90      508.19     21.83 o 
   4   6   0      122.97      114.94      7.69 o 
   5   6   0        0.23       -3.00      3.15 o 
   6   6   0      115.29      122.04      7.92 o 
   7   6   0      111.63      105.11      7.44 o 
   8   6   0      475.02      455.07     14.58 o 
   9   6   0      139.25      138.90      6.85 o 
  10   6   0        0.36       -0.16      2.78 o 
  11   6   0     1536.41     1539.66     26.75 o 
  12   6   0      944.13     1005.85     19.84 o 
  13   6   0       64.80       74.98      5.74 o 
  14   6   0        3.83        0.87      2.94 o 
  15   6   0        4.94        8.92      3.74 o 
  16   6   0        9.48       12.47      3.69 o 
  17   6   0      281.14      285.36     10.87 o 
  18   6   0      131.53      123.29      7.80 o 
  19   6   0      132.18      120.41      7.78 o 
  20   6   0      311.80      313.45     13.77 o 
  21   6   0      549.67      560.57     16.39 o 
  22   6   0        0.79        7.22      3.95 o 
  23   6   0      345.11      340.94     12.80 o 
  24   6   0        7.36       13.60      5.66 o 
  25   6   0       73.28       75.89     18.12 o 
  26   6   0       28.78       29.33      6.39 o 
  27   6   0        0.39       -1.37      4.37 o 
  28   6   0       23.88       16.65      6.73 o 
  29   6   0       36.01       32.49      6.71 o 
  30   6   0        7.00       15.47      6.24 o 
  31   6   0      119.58      104.90     14.65 o 
  32   6   0        4.57        6.10      5.42 o 
  33   6   0       18.48       21.19      6.71 o 
  34   6   0       20.17       16.48      6.49 o 
  35   6   0        8.32       17.49      7.53 o 
  36   6   0       70.00       79.25      9.73 o 
   0   7   0      159.42      232.56     22.81 o 
   1   7   0      126.86      135.02     10.48 o 
   2   7   0      121.91      126.37     11.06 o 
   3   7   0       18.12       22.61      5.31 o 
   4   7   0        1.59        3.03      4.00 o 
   5   7   0        0.16        0.81      4.01 o 
   6   7   0        1.08        1.91      4.10 o 
   7   7   0      222.91      228.58     13.05 o 
   8   7   0        4.44        2.60      4.19 o 
   9   7   0       60.32       60.41     10.80 o 
  10   7   0       83.83       77.98      6.50 o 
  11   7   0       35.81       61.86      5.83 o 
  12   7   0        9.52       14.98      6.14 o 
  13   7   0      190.06      209.95     10.20 o 
  14   7   0        0.96        5.60      3.62 o 
  15   7   0       15.72       22.73      5.68 o 
  16   7   0        1.50        0.43      3.73 o 
  17   7   0      124.29      107.70      9.39 o 
  18   7   0       18.15       18.07      5.20 o 
  19   7   0        0.24        3.94      4.32 o 
  20   7   0        0.10        4.69      4.24 o 
  21   7   0      162.92      161.49     10.05 o 
  22   7   0        8.63        9.76      4.92 o 
  23   7   0       85.09       97.31      8.47 o 
  24   7   0        2.76        2.31      5.14 o 
  25   7   0       50.60       49.15     10.52 o 
  26   7   0        0.07        0.56      5.08 o 
  27   7   0       17.51       25.16      8.50 o 
  28   7   0       21.24       22.38      7.04 o 
  29   7   0       28.51       24.87      7.23 o 
  30   7   0        3.15        6.27      6.01 o 
   0   8   0        3.19       -0.10     12.48 o 
   1   8   0       77.97       97.96      7.72 o 
   2   8   0       42.97       51.52      7.79 o 
   3   8   0       58.39       54.65     10.31 o 
   4   8   0        2.02        7.63      5.53 o 
   5   8   0       47.71       50.09     10.33 o 
   6   8   0       11.64        9.04      6.81 o 
   7   8   0       15.37       22.03      7.34 o 
   8   8   0        8.36       20.77      6.49 o 
   9   8   0      104.40      101.86     16.07 o 
  10   8   0        0.71       11.95      6.33 o 
  11   8   0      120.30      118.19      8.27 o 
  12   8   0        0.00        2.23      4.28 o 
  13   8   0       86.20       99.14      7.94 o 
  14   8   0        7.63       18.48      5.23 o 
  15   8   0        0.18       -3.10      4.24 o 
  16   8   0        6.56       10.15      5.37 o 
  17   8   0        0.25        7.94      5.06 o 
  18   8   0       20.50       21.30      7.91 o 
  19   8   0       14.97       13.32      8.43 o 
  20   8   0       22.86       33.32      6.95 o 
  21   8   0        2.39        3.84      5.86 o 
   2   0   1     3226.54     3235.08     65.31 o 
   4   0   1      225.33      239.71      5.00 o 
   6   0   1     8973.86     9027.74    112.56 o 
   8   0   1     2432.87     2419.45     28.55 o 
  10   0   1      785.25      771.17     10.40 o 
  12   0   1     1691.46     1771.54     21.89 o 
  14   0   1     3838.69     4044.65     42.86 o 
  16   0   1     4722.26     5075.59     53.59 o 
  18   0   1     2786.88     2858.32     29.21 o 
  20   0   1      160.45      191.81      4.04 o 
  22   0   1      923.87      874.69     21.94 o 
  24   0   1       15.41        9.89      2.31 o 
  26   0   1      141.86      142.58      7.06 o 
  28   0   1      475.60      456.02      9.65 o 
  30   0   1      135.55      161.87      8.29 o 
  32   0   1      768.60      610.84     84.06 o 
  34   0   1       77.89       71.28      6.49 o 
  36   0   1      169.72      177.49     12.23 o 
  38   0   1       66.32       61.09      8.57 o 
  40   0   1       94.90       99.42     10.08 o 
  42   0   1      696.53      747.64     28.87 o 
  44   0   1        1.88        8.86      6.06 o 
  46   0   1       19.31       12.88      6.70 o 
   1   1   1      398.82      405.30      4.72 o 
   2   1   1     3487.98     3417.10     31.11 o 
   3   1   1    10499.53    10481.88     94.26 o 
   4   1   1     4442.44     4402.02     39.81 o 
   5   1   1     1841.77     1839.77     17.67 o 
   6   1   1     9643.71     9726.47     79.97 o 
   7   1   1     8254.64     7916.45     67.16 o 
   8   1   1     2835.37     2787.34     23.00 o 
   9   1   1      566.53      559.21      5.64 o 
  10   1   1     1530.95     1545.56     12.24 o 
  11   1   1     1036.11     1071.13      9.67 o 
  12   1   1      733.65      764.31      7.83 o 
  13   1   1      320.03      361.31      4.19 o 
  14   1   1      600.88      624.27      5.71 o 
  15   1   1      672.66      781.35      6.96 o 
  16   1   1     1117.12     1049.31      8.91 o 
  17   1   1      803.24      885.26      7.87 o 
  18   1   1     1270.70     1259.38     10.52 o 
  19   1   1      293.19      314.13      3.94 o 
  20   1   1      319.72      324.25      3.94 o 
  21   1   1       65.68       70.78      2.02 o 
  22   1   1      214.59      205.18      3.42 o 
  23   1   1       38.42       41.20      1.73 o 
  24   1   1      177.18      173.33      3.39 o 
  25   1   1      327.44      340.71      5.19 o 
  26   1   1      143.30      140.78      3.44 o 
  27   1   1     1056.83     1014.92     12.68 o 
  28   1   1      762.73      787.46     10.61 o 
  29   1   1      233.38      235.77      6.64 o 
  30   1   1      835.14      845.28     13.01 o 
  31   1   1       24.87       28.27      3.29 o 
  32   1   1      281.71      288.46      8.96 o 
  33   1   1       28.65       36.53      6.57 o 
  34   1   1        6.36       13.29      4.10 o 
  35   1   1      134.81      139.59      7.22 o 
  36   1   1      352.70      327.87     10.23 o 
  37   1   1      290.38      294.92     11.47 o 
  38   1   1      171.03      179.22      8.98 o 
  39   1   1       22.36       28.42      4.72 o 
  40   1   1      119.21      109.53      7.57 o 
  41   1   1       83.13       67.42      9.77 o 
  42   1   1      202.30      226.22     15.54 o 
  43   1   1       40.91       32.57      8.01 o 
  44   1   1       26.25       23.53      7.56 o 
  45   1   1       49.37       42.07      8.79 o 
  46   1   1       44.74       43.82      8.94 o 
  47   1   1       44.17       51.24      9.05 o 
  48   1   1        7.02       14.29      7.33 o 
   1   2   1      783.04      789.66      9.50 o 
   2   2   1     2138.35     2067.35     21.72 o 
   3   2   1     1508.00     1554.29     16.75 o 
   4   2   1      744.28      695.75      8.06 o 
   5   2   1      431.34      430.66      4.96 o 
   6   2   1     5737.66     5805.57     50.83 o 
   7   2   1     3042.82     2982.46     25.88 o 
   8   2   1       68.92       85.61      1.61 o 
   9   2   1      364.89      364.53      4.53 o 
  10   2   1      185.88      169.82      2.44 o 
  11   2   1     1081.62     1130.98      9.73 o 
  12   2   1      988.75     1026.50      9.05 o 
  13   2   1      454.41      469.47      4.93 o 
  14   2   1      548.29      551.79      5.39 o 
  15   2   1     1172.58     1208.30      9.97 o 
  16   2   1      836.86      772.78      7.37 o 
  17   2   1      995.19      950.20      8.67 o 
  18   2   1      707.90      732.60      7.69 o 
  19   2   1      305.93      267.54      4.40 o 
  20   2   1     2757.25     2673.70     22.95 o 
  21   2   1       30.47       28.65      1.67 o 
  22   2   1      218.97      225.98      3.81 o 
  23   2   1      180.65      180.04      3.81 o 
  24   2   1       25.59       21.37      1.87 o 
  25   2   1      464.70      469.42      7.39 o 
  26   2   1       10.34       15.30      2.08 o 
  27   2   1     1600.48     1522.93     21.42 o 
  28   2   1     2147.04     2049.46     26.53 o 
  29   2   1       47.07       55.79      3.55 o 
  30   2   1       84.15       86.01      6.67 o 
  31   2   1       73.38       69.43      6.40 o 
  32   2   1       83.92       90.91      7.37 o 
  33   2   1       18.13       24.44      4.69 o 
  34   2   1        2.56        5.49      3.73 o 
  35   2   1      292.51      296.09     12.78 o 
  36   2   1      202.74      206.46     22.76 o 
  37   2   1      124.23      132.19      9.32 o 
  38   2   1       16.77       18.38      5.02 o 
  39   2   1       44.08       49.18      6.61 o 
  40   2   1      144.36      135.45      9.88 o 
  41   2   1      148.72      179.00     14.47 o 
  42   2   1       93.56       79.28     11.13 o 
  43   2   1       41.95       45.68      9.55 o 
  44   2   1       31.34       26.16      8.16 o 
  45   2   1       33.30       31.97      8.76 o 
  46   2   1        7.04        7.81      7.30 o 
  47   2   1       47.93       36.99      9.35 o 
   1   3   1       88.11       98.11      1.80 o 
   2   3   1     1771.63     1884.23     15.25 o 
   3   3   1     1969.42     2037.01     16.56 o 
   4   3   1     1728.34     1720.53     13.73 o 
   5   3   1      607.23      593.35      5.80 o 
   6   3   1     2802.99     2709.91     21.48 o 
   7   3   1      464.53      446.28      4.78 o 
   8   3   1      231.07      217.14      3.05 o 
   9   3   1     2119.02     2218.35     17.24 o 
  10   3   1      548.01      571.70      5.81 o 
  11   3   1     1386.23     1475.91     12.71 o 
  12   3   1      259.37      292.15      3.87 o 
  13   3   1       99.62       94.11      2.09 o 
  14   3   1     1199.29     1197.60     10.99 o 
  15   3   1      427.40      435.64      5.32 o 
  16   3   1      861.20      868.64      9.10 o 
  17   3   1     2319.67     2276.00     20.95 o 
  18   3   1      270.38      257.52      4.61 o 
  19   3   1      259.41      237.07      4.46 o 
  20   3   1      544.10      529.83      7.40 o 
  21   3   1      849.69      847.03     11.51 o 
  22   3   1      267.85      272.06      5.69 o 
  23   3   1     1905.95     1874.24     21.47 o 
  24   3   1      175.30      189.13      5.43 o 
  25   3   1     1649.37     1631.51     23.65 o 
  26   3   1      307.68      298.94      9.73 o 
  27   3   1      186.22      188.19      7.78 o 
  28   3   1      801.00      770.55     32.48 o 
  29   3   1      180.29      202.28      8.14 o 
  30   3   1      179.92      166.95     24.53 o 
  31   3   1      202.54      181.44      9.65 o 
  32   3   1       11.42       15.25      4.12 o 
  33   3   1       30.60       27.45      5.18 o 
  34   3   1       74.11       58.92      6.80 o 
  35   3   1      113.33      107.79      9.55 o 
  36   3   1       98.50       78.73      8.93 o 
  37   3   1        4.40       10.80      4.99 o 
  38   3   1      122.04      108.66      9.38 o 
  39   3   1      387.22      435.50     17.13 o 
  40   3   1      261.48      243.28     23.66 o 
  41   3   1       61.71       76.32     24.34 o 
  42   3   1      124.35      125.54     14.24 o 
  43   3   1      101.37      109.17     13.44 o 
  44   3   1       28.37       55.41     10.89 o 
  45   3   1      322.67      352.49     21.59 o 
  46   3   1       48.34       30.60      9.44 o 
   1   4   1        6.49        8.02      1.02 o 
   2   4   1       34.13       40.91      1.46 o 
   3   4   1      144.62      149.61      2.68 o 
   4   4   1     1996.44     1971.25     17.80 o 
   5   4   1      336.12      331.51      4.83 o 
   6   4   1      552.73      524.07      6.61 o 
   7   4   1      727.18      699.50      7.97 o 
   8   4   1      343.64      345.53      5.03 o 
   9   4   1      484.95      481.66      6.88 o 
  10   4   1      647.38      614.12      8.93 o 
  11   4   1      310.74      315.23      5.91 o 
  12   4   1       12.43       17.15      1.82 o 
  13   4   1      331.72      337.92      6.20 o 
  14   4   1      600.23      627.83      9.78 o 
  15   4   1        1.62        2.70      1.44 o 
  16   4   1     1235.78     1195.11     15.66 o 
  17   4   1      697.00      681.36     11.54 o 
  18   4   1      359.92      376.44      8.10 o 
  19   4   1      141.72      122.30      5.22 o 
  20   4   1      613.22      608.77     11.95 o 
  21   4   1      263.27      263.52      7.45 o 
  22   4   1       51.83       59.24      4.38 o 
  23   4   1       16.68       21.77      3.36 o 
  24   4   1      445.46      470.32     14.93 o 
  25   4   1      280.74      289.60     11.83 o 
  26   4   1      474.79      439.42     14.83 o 
  27   4   1      195.42      199.71      9.96 o 
  28   4   1       98.29       98.80      7.81 o 
  29   4   1      123.99      125.05      8.58 o 
  30   4   1      321.90      327.42     22.75 o 
  31   4   1      133.61      132.30      9.23 o 
  32   4   1       11.77       16.32      4.77 o 
  33   4   1       75.59       70.56     14.28 o 
  34   4   1       44.94       44.77      6.59 o 
  35   4   1       41.77       40.72      6.76 o 
  36   4   1        3.87        5.90      4.93 o 
  37   4   1      111.04       95.93     10.66 o 
  38   4   1      212.58      212.40     12.49 o 
  39   4   1       74.52       82.05     17.87 o 
  40   4   1      337.32      311.97     15.29 o 
  41   4   1       63.58       52.88      8.36 o 
  42   4   1      170.81      179.84     21.09 o 
  43   4   1       29.04       26.82     10.06 o 
   1   5   1      215.08      184.75      8.34 o 
   2   5   1      457.25      450.31     12.83 o 
   3   5   1      207.51      211.65      8.79 o 
   4   5   1      934.24      931.78     19.86 o 
   5   5   1      267.39      235.36     10.89 o 
   6   5   1      325.16      328.65     12.58 o 
   7   5   1      780.64      780.65     31.06 o 
   8   5   1      430.48      440.49     11.34 o 
   9   5   1       35.77       43.86      4.69 o 
  10   5   1      532.28      535.43     14.43 o 
  11   5   1      120.54      120.92      7.07 o 
  12   5   1      389.01      382.52     12.22 o 
  13   5   1       49.48       46.75     10.22 o 
  14   5   1      169.89      176.25      8.37 o 
  15   5   1      129.67      123.74      7.78 o 
  16   5   1      919.88      925.30     21.82 o 
  17   5   1       87.10       84.00      5.86 o 
  18   5   1      710.30      731.52     23.28 o 
  19   5   1      503.19      468.85     13.27 o 
  20   5   1      137.23      148.01      7.55 o 
  21   5   1      120.26      124.31      7.15 o 
  22   5   1       54.59       42.78      5.02 o 
  23   5   1      102.47      106.13      9.92 o 
  24   5   1       31.26       31.36     11.54 o 
  25   5   1       24.74       24.59      7.99 o 
  26   5   1       33.56       37.73      5.97 o 
  27   5   1       52.88       49.96      6.42 o 
  28   5   1       28.75       27.67      5.69 o 
  29   5   1      165.81      156.70     10.46 o 
  30   5   1      113.13      108.12      9.06 o 
  31   5   1      101.58      120.01      9.63 o 
  32   5   1       11.27        8.74      5.01 o 
  33   5   1       14.58       12.31      5.32 o 
  34   5   1       19.12       15.52      5.68 o 
  35   5   1       63.11       59.50      8.11 o 
  36   5   1       36.84       35.38      7.13 o 
  37   5   1       84.76       83.19      9.32 o 
  38   5   1       35.20       47.08      7.99 o 
  39   5   1       24.00       24.34      7.05 o 
  40   5   1       31.90       26.47     12.46 o 
   1   6   1      296.18      299.78     32.64 o 
   2   6   1      152.25      133.24     19.18 o 
   3   6   1       48.89       50.85      8.71 o 
   4   6   1      462.31      506.07     21.55 o 
   5   6   1      395.66      422.27     19.47 o 
   6   6   1      114.29      125.19     14.98 o 
   7   6   1       55.97       57.38      7.16 o 
   8   6   1       63.33       63.58      7.47 o 
   9   6   1       29.15       31.98      5.02 o 
  10   6   1       90.09       79.40      6.76 o 
  11   6   1      176.09      182.89      9.36 o 
  12   6   1       54.94       58.72      6.23 o 
  13   6   1       28.39       31.51      5.77 o 
  14   6   1       58.52       51.51      8.54 o 
  15   6   1       89.20       94.58      8.96 o 
  16   6   1       86.04       70.09      7.77 o 
  17   6   1       45.41       35.74      6.38 o 
  18   6   1      214.24      217.42     12.49 o 
  19   6   1      231.61      247.16     10.36 o 
  20   6   1      110.38      128.73      8.13 o 
  21   6   1       96.57      110.32      8.49 o 
  22   6   1       13.01       16.73      4.98 o 
  23   6   1       13.29       11.99      6.77 o 
  24   6   1       37.88       43.07      8.55 o 
  25   6   1       31.01       24.29      5.67 o 
  26   6   1        2.26       -1.05      4.37 o 
  27   6   1        2.81       -4.18      4.19 o 
  28   6   1       15.58       15.30      5.82 o 
  29   6   1       75.32       99.02      9.46 o 
  30   6   1      140.37      138.29     10.87 o 
  31   6   1       72.42       72.27      8.88 o 
  32   6   1        6.44        4.99      5.49 o 
  33   6   1        8.56        3.81      5.40 o 
  34   6   1        9.64        1.38     12.24 o 
  35   6   1       15.19       21.64      6.89 o 
  36   6   1       96.73      122.56     11.43 o 
   1   7   1       30.68       39.72     12.16 o 
   2   7   1      125.63      134.76     13.54 o 
   3   7   1       84.19       82.59     11.53 o 
   4   7   1       58.35       61.57      7.16 o 
   5   7   1      148.03      155.21     12.53 o 
   6   7   1      132.18      163.37     10.06 o 
   7   7   1       26.31       24.82     10.76 o 
   8   7   1        4.28        5.53      4.72 o 
   9   7   1      170.78      176.93     11.52 o 
  10   7   1        5.77        6.32      4.22 o 
  11   7   1       35.62       40.60      6.38 o 
  12   7   1       38.98       46.96      6.86 o 
  13   7   1       63.39       72.70      7.79 o 
  14   7   1        1.54        3.97      4.53 o 
  15   7   1      201.23      214.71     17.86 o 
  16   7   1       70.30       72.14      8.92 o 
  17   7   1       90.07      111.79     16.70 o 
  18   7   1       28.30       24.15      8.04 o 
  19   7   1       56.52       63.33     11.03 o 
  20   7   1       39.05       40.79     10.02 o 
  21   7   1        9.78       14.11      7.83 o 
  22   7   1       27.14       26.75      6.40 o 
  23   7   1       11.09        7.62      5.29 o 
  24   7   1       12.15       17.00      6.28 o 
  25   7   1       51.60       56.82      8.27 o 
  26   7   1       29.70       29.09      9.26 o 
  27   7   1       54.80       60.47      8.97 o 
  28   7   1       24.15       20.47      6.65 o 
  29   7   1       77.34       70.61      9.41 o 
   1   8   1        3.96        6.07      5.12 o 
   2   8   1        3.18        9.68      5.29 o 
   3   8   1      119.75      119.52     17.46 o 
   4   8   1        8.07        6.90      5.23 o 
   5   8   1       45.44       44.68      7.28 o 
   6   8   1       69.59       69.97      8.41 o 
   7   8   1       40.97       51.62     15.38 o 
   8   8   1       33.66       36.90      6.98 o 
   9   8   1      154.54      169.97     32.16 o 
  10   8   1       24.85       27.61      6.84 o 
  11   8   1        8.75       -2.28      5.33 o 
  12   8   1        4.52       10.43      5.60 o 
  13   8   1        2.39       -1.40      5.97 o 
  14   8   1        5.11        4.75      6.38 o 
  15   8   1       36.94       50.32     10.96 o 
  16   8   1        3.07        8.34      7.52 o 
  17   8   1       92.06      100.24     14.14 o 
  18   8   1       16.53       19.81      9.36 o 
  19   8   1       83.35       83.60     13.78 o 
  20   8   1       66.05       46.44     11.80 o 
   0   0   2    31929.61    30835.15    786.33 o 
   2   0   2       83.97       96.54      6.39 o 
   4   0   2     8078.71     8000.98    126.69 o 
   6   0   2     1143.91     1139.86     24.89 o 
   8   0   2      979.17      923.11     13.14 o 
  10   0   2     3722.51     3775.12     68.38 o 
  12   0   2     3154.30     3271.38     50.42 o 
  14   0   2     1324.99     1342.91     15.34 o 
  16   0   2      165.53      149.00      3.13 o 
  18   0   2     1724.19     1902.79     20.15 o 
  20   0   2     1831.75     1760.33     20.52 o 
  22   0   2     2525.06     2520.62     41.77 o 
  24   0   2     2288.61     2241.38     33.62 o 
  26   0   2     2040.91     1942.32     32.49 o 
  28   0   2     2586.52     2532.17     43.37 o 
  30   0   2     2456.32     2229.97     45.40 o 
  32   0   2       32.96       35.30      9.58 o 
  34   0   2     1443.11     1429.01     32.94 o 
  36   0   2      125.54      132.67      8.57 o 
  38   0   2       14.44       12.95      6.00 o 
  40   0   2       10.01       13.54      6.39 o 
  42   0   2      508.87      524.70     24.28 o 
  44   0   2      583.32      659.12     28.26 o 
  46   0   2       70.17       77.71     10.72 o 
  48   0   2      218.77      195.12     15.01 o 
   0   1   2    43104.79    42790.68    510.98 o 
   1   1   2     4451.29     4620.54     39.79 o 
   2   1   2      823.40      840.57      8.30 o 
   3   1   2    10579.51    10849.03     95.88 o 
   4   1   2       60.27       60.64      1.63 o 
   5   1   2       38.60       45.43      1.46 o 
   6   1   2     1468.92     1486.26     14.88 o 
   7   1   2     2457.11     2396.70     23.22 o 
   8   1   2     5400.70     5271.50     44.28 o 
   9   1   2     1377.88     1386.71     13.38 o 
  10   1   2     6220.63     6152.15     50.97 o 
  11   1   2      330.05      330.85      4.14 o 
  12   1   2     1017.35     1028.88     10.40 o 
  13   1   2      443.61      457.90      4.82 o 
  14   1   2     2587.68     2591.55     19.68 o 
  15   1   2      188.64      195.03      2.78 o 
  16   1   2      106.74      121.69      2.26 o 
  17   1   2      830.89      900.85      7.66 o 
  18   1   2      803.06      787.84      7.38 o 
  19   1   2      224.57      232.86      3.31 o 
  20   1   2      192.76      172.49      3.05 o 
  21   1   2       72.52       91.23      2.57 o 
  22   1   2     1862.83     1787.54     16.69 o 
  23   1   2       50.24       60.99      3.39 o 
  24   1   2      529.42      516.03      6.90 o 
  25   1   2      513.51      499.09      6.86 o 
  26   1   2      334.80      337.10      5.49 o 
  27   1   2      210.01      206.89      5.41 o 
  28   1   2      177.39      185.67      9.16 o 
  29   1   2      358.40      335.47      8.72 o 
  30   1   2      321.12      305.23      8.40 o 
  31   1   2       35.84       23.67      2.99 o 
  32   1   2      362.51      338.05      8.98 o 
  33   1   2       61.78       54.95      5.50 o 
  34   1   2      266.19      250.22      8.94 o 
  35   1   2       41.43       47.71      4.73 o 
  36   1   2      192.35      223.89      8.63 o 
  37   1   2       11.46       11.51      3.51 o 
  38   1   2      107.26      101.29      8.58 o 
  39   1   2       22.95       22.46      4.24 o 
  40   1   2       95.38       84.22      6.41 o 
  41   1   2       34.05       36.15      4.92 o 
  42   1   2      285.34      266.48     11.90 o 
  43   1   2       13.09       30.20      5.70 o 
  44   1   2      163.15      168.44      9.78 o 
  45   1   2      146.57      144.19      9.40 o 
  46   1   2       31.14       30.36      8.76 o 
  47   1   2       59.35       83.50     11.71 o 
  48   1   2       66.11       72.63     11.15 o 
   0   2   2     6252.80     6472.73     88.27 o 
   1   2   2       98.94       98.40      2.46 o 
   2   2   2     2004.77     1991.44     19.72 o 
   3   2   2      186.08      161.45      3.19 o 
   4   2   2     2808.87     2919.24     28.24 o 
   5   2   2       26.31       25.25      1.47 o 
   6   2   2      896.17      930.66     10.55 o 
   7   2   2     2486.73     2604.53     25.46 o 
   8   2   2     1498.28     1647.08     17.15 o 
   9   2   2      739.17      772.70      8.56 o 
  10   2   2     2882.39     2910.34     27.49 o 
  11   2   2      138.51      152.53      2.73 o 
  12   2   2     2475.45     2542.63     27.91 o 
  13   2   2      757.34      829.39      8.75 o 
  14   2   2      305.15      354.94      4.04 o 
  15   2   2     1604.18     1643.62     13.56 o 
  16   2   2      186.58      179.82      2.83 o 
  17   2   2       16.47       14.81      1.07 o 
  18   2   2      536.80      544.57      6.05 o 
  19   2   2      553.25      538.62      6.40 o 
  20   2   2      188.60      197.24      3.70 o 
  21   2   2      586.90      573.94      6.90 o 
  22   2   2     1436.21     1350.11     14.15 o 
  23   2   2      117.74      121.90      3.23 o 
  24   2   2      846.57      839.16     11.05 o 
  25   2   2       28.12       26.17      2.27 o 
  26   2   2       54.99       64.18      3.16 o 
  27   2   2      363.85      341.83      8.48 o 
  28   2   2      585.16      567.70     15.79 o 
  29   2   2      588.87      582.76     13.76 o 
  30   2   2      164.45      161.60      9.35 o 
  31   2   2       81.28       73.89      5.28 o 
  32   2   2      130.70      119.65      6.41 o 
  33   2   2       92.42       79.70      7.08 o 
  34   2   2       55.02       54.56      6.45 o 
  35   2   2       21.85       30.16     11.16 o 
  36   2   2      495.44      497.15     22.86 o 
  37   2   2       52.14       38.61      6.16 o 
  38   2   2       31.52       26.38      5.72 o 
  39   2   2       57.89       62.18      7.52 o 
  40   2   2       19.53       23.79      6.07 o 
  41   2   2       79.88       73.99      8.39 o 
  42   2   2       79.46       70.54      8.47 o 
  43   2   2       72.58       85.76      9.05 o 
  44   2   2      396.47      390.19     22.32 o 
  45   2   2       98.43      113.15     13.62 o 
  46   2   2       54.59       45.85     10.60 o 
  47   2   2       63.53       70.87     11.74 o 
   0   3   2      152.41      142.70      4.23 o 
   1   3   2      192.43      212.15      3.83 o 
   2   3   2       94.65       84.15      2.43 o 
   3   3   2      116.27      107.01      2.72 o 
   4   3   2      544.14      589.54      7.29 o 
   5   3   2      442.76      523.56      8.41 o 
   6   3   2      301.50      301.43      5.66 o 
   7   3   2       30.01       25.56      1.23 o 
   8   3   2       55.85       67.10      2.23 o 
   9   3   2      349.01      355.24      5.09 o 
  10   3   2      404.98      401.91      5.59 o 
  11   3   2       71.25       67.14      2.01 o 
  12   3   2      106.42      106.42      2.15 o 
  13   3   2       97.11       99.46      2.41 o 
  14   3   2       45.02       47.22      1.74 o 
  15   3   2      384.53      386.00      5.22 o 
  16   3   2      608.41      584.50      6.60 o 
  17   3   2      441.07      443.88      6.18 o 
  18   3   2       85.38       86.26      2.82 o 
  19   3   2      221.18      229.93      4.69 o 
  20   3   2      205.43      206.49      5.43 o 
  21   3   2      294.40      295.09      6.78 o 
  22   3   2      783.61      765.61     12.47 o 
  23   3   2      184.24      195.44      6.46 o 
  24   3   2      183.39      192.39      6.57 o 
  25   3   2      560.99      533.95     11.92 o 
  26   3   2       18.13       16.51      3.79 o 
  27   3   2      173.46      162.90     15.97 o 
  28   3   2       70.37       61.14      7.40 o 
  29   3   2       38.60       41.28      5.30 o 
  30   3   2       86.17       99.51      7.54 o 
  31   3   2       70.32       79.69      7.06 o 
  32   3   2      251.74      231.01     11.11 o 
  33   3   2       54.97       52.54      6.37 o 
  34   3   2      113.15      102.98      8.45 o 
  35   3   2      170.92      187.64     10.71 o 
  36   3   2      177.66      180.56     10.76 o 
  37   3   2       43.60       46.04      6.89 o 
  38   3   2       12.15        8.02      5.87 o 
  39   3   2       93.45       82.76      8.78 o 
  40   3   2       84.25       84.37      8.90 o 
  41   3   2       19.06       23.15      6.19 o 
  42   3   2       25.67       12.69      5.80 o 
  43   3   2       55.33       73.83      9.59 o 
  44   3   2       28.15       26.27      6.96 o 
  45   3   2       35.32       31.28      7.26 o 
   0   4   2      516.53      478.60      9.12 o 
   1   4   2      584.71      577.91      6.88 o 
   2   4   2      157.89      149.27      3.16 o 
   3   4   2       35.48       35.36      1.71 o 
   4   4   2     1131.42     1147.55     12.78 o 
   5   4   2       33.10       29.37      1.84 o 
   6   4   2      243.54      238.42      4.31 o 
   7   4   2      718.62      725.32      9.57 o 
   8   4   2      456.90      467.76      7.61 o 
   9   4   2       74.16       76.21      2.90 o 
  10   4   2       36.96       36.34      2.24 o 
  11   4   2       78.52       74.67      3.24 o 
  12   4   2      240.60      225.97      5.91 o 
  13   4   2     1165.49     1122.08     16.53 o 
  14   4   2       44.84       41.92      4.06 o 
  15   4   2      915.07      907.97     15.40 o 
  16   4   2      107.01      107.52      4.66 o 
  17   4   2      191.83      191.46      7.74 o 
  18   4   2      999.79      960.65     20.42 o 
  19   4   2      453.70      438.37     14.14 o 
  20   4   2      174.84      165.60      8.49 o 
  21   4   2        3.14        5.46      2.99 o 
  22   4   2      151.69      146.43      7.64 o 
  23   4   2      394.48      374.00     10.99 o 
  24   4   2      222.88      219.62     44.48 o 
  25   4   2      190.15      161.90     14.45 o 
  26   4   2       54.92       61.98     19.65 o 
  27   4   2      106.47      104.61      7.67 o 
  28   4   2       20.16       13.49      4.16 o 
  29   4   2       15.01       21.21      4.62 o 
  30   4   2      148.81      137.56      9.13 o 
  31   4   2      234.37      253.76     11.93 o 
  32   4   2        3.18        9.03      4.47 o 
  33   4   2      241.96      259.30     12.75 o 
  34   4   2      265.55      267.74     12.97 o 
  35   4   2       16.33       16.98      5.55 o 
  36   4   2       69.20       64.24      8.09 o 
  37   4   2        2.27        8.02      5.30 o 
  38   4   2       76.25       69.24      8.66 o 
  39   4   2       18.93       12.64      5.76 o 
  40   4   2       42.11       35.43     12.26 o 
  41   4   2       41.92       29.46      7.36 o 
  42   4   2       15.47        8.84      6.02 o 
  43   4   2       55.24       68.98     13.14 o 
   0   5   2      522.20      525.81     17.11 o 
   1   5   2      557.19      548.91     11.63 o 
   2   5   2      257.34      263.02      7.42 o 
   3   5   2     1170.99     1166.34     19.46 o 
   4   5   2       26.99       24.18      2.88 o 
   5   5   2      263.92      262.19      7.38 o 
   6   5   2      397.68      394.13     10.87 o 
   7   5   2       13.84       10.72      2.67 o 
   8   5   2       67.87       67.56      4.51 o 
   9   5   2       35.39       36.30      3.98 o 
  10   5   2       64.38       60.57      4.40 o 
  11   5   2     1183.13     1155.17     24.31 o 
  12   5   2      183.01      196.60      8.71 o 
  13   5   2      158.29      147.67      7.79 o 
  14   5   2      349.67      332.85     11.46 o 
  15   5   2       15.52       10.18      6.96 o 
  16   5   2       73.56       75.74     11.94 o 
  17   5   2       32.89       23.14      5.48 o 
  18   5   2       38.63       34.74      6.40 o 
  19   5   2      292.09      293.89     15.43 o 
  20   5   2      102.62       97.20      9.64 o 
  21   5   2       72.45       69.14      8.68 o 
  22   5   2       24.74       36.29      7.05 o 
  23   5   2       39.57       54.19      8.20 o 
  24   5   2       66.31       53.03      8.49 o 
  25   5   2      266.23      273.43     11.87 o 
  26   5   2      125.87      117.84      8.71 o 
  27   5   2        5.33        5.82      4.12 o 
  28   5   2       56.99       45.64      6.41 o 
  29   5   2       54.14       57.53     18.73 o 
  30   5   2      108.15      108.81      9.12 o 
  31   5   2      202.89      250.72     14.08 o 
  32   5   2       11.97       16.12      5.51 o 
  33   5   2       43.63       34.52      8.50 o 
  34   5   2       13.73        9.10      6.63 o 
  35   5   2       85.08       87.17      9.21 o 
  36   5   2      111.64      119.72     10.55 o 
  37   5   2      119.25      133.31     18.17 o 
  38   5   2       69.85       61.14     14.11 o 
  39   5   2       14.16        9.57      6.00 o 
   0   6   2      512.09      553.82     33.39 o 
   1   6   2      451.93      466.32     21.44 o 
   2   6   2      130.68      139.97     12.89 o 
   3   6   2      177.31      170.04     17.04 o 
   4   6   2        5.24        2.30      6.57 o 
   5   6   2      272.58      284.12     16.69 o 
   6   6   2       59.69       38.69      8.73 o 
   7   6   2      225.99      233.94     15.26 o 
   8   6   2       59.51       48.33      8.91 o 
   9   6   2      159.09      155.13     10.31 o 
  10   6   2       38.11       32.43      5.75 o 
  11   6   2      243.36      256.64     12.63 o 
  12   6   2      135.38      134.02      8.34 o 
  13   6   2      329.54      326.65     12.97 o 
  14   6   2       17.96       15.44      4.81 o 
  15   6   2      102.18      129.61      9.64 o 
  16   6   2       70.26       81.50      9.72 o 
  17   6   2      269.37      267.33     16.11 o 
  18   6   2      103.68       99.59     10.98 o 
  19   6   2      365.54      378.33     19.99 o 
  20   6   2      179.18      193.24     14.30 o 
  21   6   2      101.12      117.56     11.83 o 
  22   6   2       22.57       27.28      7.54 o 
  23   6   2       58.66       60.46      9.84 o 
  24   6   2      248.20      244.83     17.05 o 
  25   6   2       75.92       61.01     10.43 o 
  26   6   2       84.15       69.84     11.08 o 
  27   6   2       31.22       25.04      8.03 o 
  28   6   2        8.23        8.62      5.19 o 
  29   6   2       54.82       52.75     10.54 o 
  30   6   2        5.44        2.35      4.99 o 
  31   6   2       75.69       81.97     17.31 o 
  32   6   2       14.50       18.02      6.31 o 
  33   6   2      100.13      108.77     10.53 o 
  34   6   2       50.77       50.73      8.48 o 
  35   6   2       87.90       91.89     10.25 o 
   0   7   2      150.96      130.36     19.69 o 
   1   7   2      106.87       87.86     12.06 o 
   2   7   2      124.99      145.11     14.34 o 
   3   7   2      137.08      172.10     17.34 o 
   4   7   2       44.09       76.69     13.95 o 
   5   7   2       39.90       63.53     11.88 o 
   6   7   2        4.01       12.77      7.18 o 
   7   7   2       46.98       51.05      7.53 o 
   8   7   2      173.86      173.68     12.71 o 
   9   7   2      140.17      139.47     16.45 o 
  10   7   2       52.19       36.60      7.12 o 
  11   7   2      164.24      161.70     11.78 o 
  12   7   2      126.58      133.49     10.78 o 
  13   7   2       49.34       61.66     18.96 o 
  14   7   2       25.00        7.66      5.59 o 
  15   7   2       27.13       33.60      7.08 o 
  16   7   2      104.30       68.04     10.38 o 
  17   7   2       60.39       66.58     10.44 o 
  18   7   2        1.95       -0.50      5.78 o 
  19   7   2        9.42        2.35      6.52 o 
  20   7   2       79.84       65.42     10.78 o 
  21   7   2      182.88      161.63     15.26 o 
  22   7   2        1.15        7.23      6.90 o 
  23   7   2      122.66      108.28     13.68 o 
  24   7   2      145.51      161.75     15.86 o 
  25   7   2       37.85       66.61     11.91 o 
  26   7   2       30.26       36.59     10.31 o 
  27   7   2       18.92       34.22      9.90 o 
  28   7   2       33.99       37.57     10.59 o 
  29   7   2       10.70        6.23     10.68 o 
   3   8   2       41.53       60.80     10.64 o 
   4   8   2        4.88        2.11      6.46 o 
   5   8   2        9.27       12.71      7.27 o 
   6   8   2        2.36        2.05      6.20 o 
   7   8   2      141.76      126.52     14.04 o 
   8   8   2       53.64       60.08     11.01 o 
   9   8   2       23.54       32.19      9.09 o 
  10   8   2       60.16       67.43     11.31 o 
  11   8   2        6.86       -0.95      5.76 o 
  12   8   2       43.17       36.69      9.49 o 
  13   8   2       85.63       81.44     12.33 o 
  14   8   2        3.12       13.31      7.66 o 
  15   8   2       53.50       35.34      9.58 o 
  16   8   2        0.78        4.71      6.77 o 
  17   8   2        7.96        4.75      7.42 o 
  18   8   2        1.64       -0.60      6.62 o 
  19   8   2       20.56       21.53      8.94 o 
   2   0   3     2510.27     2505.46     48.91 o 
   4   0   3      717.58      656.61     14.46 o 
   6   0   3     1435.96     1408.20     18.40 o 
   8   0   3     2225.38     2271.75     62.34 o 
  10   0   3     5013.59     5240.54     58.28 o 
  12   0   3     1309.95     1401.30     17.49 o 
  14   0   3      485.59      517.92      8.13 o 
  16   0   3      107.57       85.56      3.37 o 
  18   0   3      778.13      776.32     10.09 o 
  20   0   3       30.87       36.19      2.70 o 
  22   0   3       19.49       19.19      3.03 o 
  24   0   3     1008.05      914.38     16.86 o 
  26   0   3      166.40      164.45      6.07 o 
  28   0   3      160.63      172.28      7.32 o 
  30   0   3      447.33      439.42     14.49 o 
  32   0   3       87.49       85.94      7.63 o 
  34   0   3       24.14       17.35      4.47 o 
  36   0   3       72.55       42.72      6.09 o 
  38   0   3      677.60      737.40     22.13 o 
  40   0   3      122.31      115.33      9.29 o 
  42   0   3      264.57      243.33     16.77 o 
  44   0   3      420.40      445.84     23.20 o 
  46   0   3       36.46       47.74      9.83 o 
   1   1   3      683.42      710.21      7.53 o 
   2   1   3      641.19      673.74      7.31 o 
   3   1   3      505.24      541.13      6.07 o 
   4   1   3      505.16      558.22      6.29 o 
   5   1   3      565.53      617.18      7.23 o 
   6   1   3     3697.26     3832.88     33.62 o 
   7   1   3      944.10      947.62      9.09 o 
   8   1   3     1335.69     1405.94     13.13 o 
   9   1   3      132.34      141.86      2.43 o 
  10   1   3     1305.40     1351.58     11.23 o 
  11   1   3     3133.45     3319.01     25.25 o 
  12   1   3      175.36      196.49      2.82 o 
  13   1   3      122.65      127.66      2.29 o 
  14   1   3      536.43      561.50      5.63 o 
  15   1   3     1326.16     1466.84     12.88 o 
  16   1   3     1475.76     1509.78     13.49 o 
  17   1   3      495.85      503.97      5.46 o 
  18   1   3      766.87      783.59      8.32 o 
  19   1   3      787.50      791.49      8.45 o 
  20   1   3     1301.63     1262.54     13.51 o 
  21   1   3       26.33       31.13      1.76 o 
  22   1   3      675.17      659.96      9.16 o 
  23   1   3      435.63      426.26      8.43 o 
  24   1   3      324.71      318.70      6.31 o 
  25   1   3      519.41      534.37      9.37 o 
  26   1   3      258.49      247.85      8.33 o 
  27   1   3     1720.84     1654.48     21.60 o 
  28   1   3      256.04      231.38      7.02 o 
  29   1   3      254.18      231.85     10.00 o 
  30   1   3       85.20       66.75      6.71 o 
  31   1   3      180.46      173.88      6.43 o 
  32   1   3      348.04      339.08      9.54 o 
  33   1   3       61.80       58.08      5.82 o 
  34   1   3      264.72      256.69      8.19 o 
  35   1   3       54.52       56.21      4.57 o 
  36   1   3      143.31      144.88      6.66 o 
  37   1   3      121.39      113.03      7.08 o 
  38   1   3       48.40       48.45      5.24 o 
  39   1   3       35.46       43.17      5.18 o 
  40   1   3       36.06       36.74      5.04 o 
  41   1   3      383.94      405.83     13.08 o 
  42   1   3      259.80      290.28     11.17 o 
  43   1   3       33.75       39.17     10.24 o 
  44   1   3       43.97       38.09      5.67 o 
  45   1   3       92.00       86.43      8.37 o 
  46   1   3        3.58        5.60      5.00 o 
  47   1   3        2.78       -0.11      4.86 o 
   1   2   3      273.64      303.38      4.82 o 
   2   2   3     3334.10     3493.00     33.15 o 
   3   2   3     3481.50     3567.24     32.15 o 
   4   2   3      191.35      201.47      4.40 o 
   5   2   3      619.35      616.24      7.41 o 
   6   2   3      495.66      449.19      5.59 o 
   7   2   3      740.99      744.85      8.11 o 
   8   2   3      623.51      630.73      7.14 o 
   9   2   3     1890.72     2028.84     19.39 o 
  10   2   3       38.72       37.70      1.75 o 
  11   2   3       15.93       19.88      1.05 o 
  12   2   3      500.05      508.96      5.56 o 
  13   2   3      406.35      396.59      4.79 o 
  14   2   3     1912.88     1941.04     16.80 o 
  15   2   3      688.17      686.90      7.33 o 
  16   2   3     1686.12     1679.72     14.86 o 
  17   2   3     1336.36     1328.65     13.96 o 
  18   2   3       88.46       89.01      2.56 o 
  19   2   3      219.58      213.54      4.02 o 
  20   2   3     1065.99     1047.48     11.50 o 
  21   2   3      356.33      330.22      5.62 o 
  22   2   3      380.29      355.96      6.73 o 
  23   2   3      425.80      442.79      7.82 o 
  24   2   3      256.21      261.68      6.55 o 
  25   2   3      378.40      350.91      8.92 o 
  26   2   3      399.17      384.84     10.33 o 
  27   2   3       96.63      110.49      7.69 o 
  28   2   3     1212.10     1168.23     22.32 o 
  29   2   3       70.85       72.09      5.95 o 
  30   2   3       96.74      101.94      5.28 o 
  31   2   3       20.43       20.04      3.13 o 
  32   2   3       37.19       41.42      4.39 o 
  33   2   3       26.86       32.94      6.64 o 
  34   2   3      224.12      211.76     11.76 o 
  35   2   3       66.26       66.22      6.28 o 
  36   2   3       19.92       16.22      4.87 o 
  37   2   3       14.75        9.99      3.70 o 
  38   2   3      141.26      151.40     15.10 o 
  39   2   3      125.06      138.72     10.37 o 
  40   2   3      358.87      375.03     15.97 o 
  41   2   3        9.13        8.98      5.32 o 
  42   2   3       38.32       38.49     10.64 o 
  43   2   3       18.41       20.30      6.21 o 
  44   2   3       44.02       42.30     12.86 o 
  45   2   3       48.94       41.48      7.62 o 
  46   2   3       76.29       69.77      9.05 o 
   1   3   3      619.86      649.69      8.36 o 
   2   3   3      751.57      729.88      9.63 o 
   3   3   3      153.15      165.50      3.87 o 
   4   3   3     1252.66     1208.17     14.16 o 
   5   3   3      594.56      624.08      9.20 o 
   6   3   3      986.93      965.96     13.55 o 
   7   3   3     1638.61     1592.24     20.28 o 
   8   3   3      261.77      267.96      6.17 o 
   9   3   3      656.25      657.81     10.41 o 
  10   3   3      241.45      221.54      4.49 o 
  11   3   3      541.02      509.48      7.58 o 
  12   3   3      156.16      166.34      3.46 o 
  13   3   3      490.45      511.38      7.20 o 
  14   3   3     1005.27      992.04     12.85 o 
  15   3   3     1211.03     1224.09     14.54 o 
  16   3   3      631.65      611.79      8.12 o 
  17   3   3     1250.29     1258.50     14.68 o 
  18   3   3      239.55      242.93      5.86 o 
  19   3   3      511.08      483.81      9.54 o 
  20   3   3      346.82      336.25      9.21 o 
  21   3   3      316.38      335.48     11.23 o 
  22   3   3      465.61      456.62     13.65 o 
  23   3   3      200.48      174.86     10.96 o 
  24   3   3       92.36       76.36      7.82 o 
  25   3   3      859.01      846.05     21.01 o 
  26   3   3      954.78      920.50     22.80 o 
  27   3   3      234.90      263.17     12.71 o 
  28   3   3      731.83      724.95     19.94 o 
  29   3   3       47.92       51.00      5.65 o 
  30   3   3      122.84      104.55     11.75 o 
  31   3   3       22.18       23.83      4.70 o 
  32   3   3       11.38       18.68      4.30 o 
  33   3   3       88.10       79.67      7.62 o 
  34   3   3       13.00       13.12      4.73 o 
  35   3   3       34.30       37.31      6.40 o 
  36   3   3      103.20      123.17      9.66 o 
  37   3   3       80.26       92.93      9.11 o 
  38   3   3      344.03      347.55     15.44 o 
  39   3   3       33.96       42.20      8.86 o 
  40   3   3      255.31      268.08     13.97 o 
  41   3   3        8.81        3.82      5.40 o 
  42   3   3       42.02       38.06      7.55 o 
  43   3   3      104.99       93.38     15.43 o 
  44   3   3       34.46       26.39      7.13 o 
   1   4   3      492.03      495.27      8.57 o 
   2   4   3      320.67      311.51      6.53 o 
   3   4   3      701.92      704.79     10.76 o 
   4   4   3     1179.18     1150.30     15.46 o 
   5   4   3      627.86      593.04      9.72 o 
   6   4   3     1131.95     1141.67     15.21 o 
   7   4   3      254.74      248.72      5.84 o 
   8   4   3     1029.70      994.40     14.28 o 
   9   4   3      819.89      813.84     14.84 o 
  10   4   3      402.53      390.25     21.31 o 
  11   4   3       35.75       45.11      5.51 o 
  12   4   3       42.39       43.77      3.52 o 
  13   4   3      114.08      103.10      5.13 o 
  14   4   3      223.92      231.20      6.61 o 
  15   4   3       35.00       34.55      9.63 o 
  16   4   3      240.12      214.47      8.84 o 
  17   4   3      316.69      317.68     10.94 o 
  18   4   3      242.76      259.66     10.00 o 
  19   4   3      362.03      329.06     11.65 o 
  20   4   3      567.10      580.34     21.13 o 
  21   4   3      164.01      134.63      9.93 o 
  22   4   3      207.51      176.75     11.59 o 
  23   4   3       39.00       38.15      6.45 o 
  24   4   3       98.85       95.55      9.26 o 
  25   4   3      248.66      274.30     15.28 o 
  26   4   3      243.83      224.35     14.24 o 
  27   4   3       30.46       29.20      6.83 o 
  28   4   3      272.14      282.36     16.26 o 
  29   4   3      113.89      124.60     16.27 o 
  30   4   3      140.64      131.22      9.07 o 
  31   4   3      109.89      121.39     12.82 o 
  32   4   3       21.40       22.00      5.25 o 
  33   4   3       90.04      105.68      8.96 o 
  34   4   3       15.37       10.03      8.74 o 
  35   4   3       61.39       69.94     17.54 o 
  36   4   3       54.13       48.06      7.43 o 
  37   4   3       80.09       65.73      8.23 o 
  38   4   3      231.99      259.54     21.59 o 
  39   4   3      164.55      169.47     12.25 o 
  40   4   3      124.76      122.88     10.97 o 
  41   4   3       60.55       57.34      8.77 o 
  42   4   3        2.90        2.06      5.79 o 
   1   5   3        7.21        7.59      7.06 o 
   2   5   3      100.81       74.63      9.50 o 
   3   5   3      298.30      310.15     16.10 o 
   4   5   3     1037.89     1100.59     32.76 o 
   5   5   3      106.29       94.91     14.33 o 
   6   5   3       97.83       83.99     13.91 o 
   7   5   3      266.93      298.64     22.33 o 
   8   5   3      105.00      132.60     16.33 o 
   9   5   3       77.16       72.38     13.52 o 
  10   5   3      138.45      129.47     16.60 o 
  11   5   3      260.03      237.56     20.84 o 
  12   5   3     1112.54     1147.90     42.60 o 
  13   5   3       24.49       24.98      5.15 o 
  14   5   3      127.63      134.69      9.51 o 
  15   5   3       75.25       63.25      7.30 o 
  16   5   3        3.90        7.60      3.99 o 
  17   5   3       69.47       57.85      7.27 o 
  18   5   3      120.59      112.46      9.32 o 
  19   5   3       23.98       22.16      5.78 o 
  20   5   3       38.15       42.72      6.79 o 
  21   5   3       25.26       19.00      5.53 o 
  22   5   3      102.71      116.22     10.50 o 
  23   5   3       26.70       29.62      6.79 o 
  24   5   3      193.15      213.48     14.23 o 
  25   5   3      133.00      150.21     12.52 o 
  26   5   3      177.58      159.99     13.18 o 
  27   5   3      132.87      143.33     13.06 o 
  28   5   3       24.72       10.25      6.02 o 
  29   5   3        5.73        1.06      5.33 o 
  30   5   3      493.61      493.33     25.00 o 
  31   5   3       96.94       99.53     12.40 o 
  32   5   3       77.69       76.35      8.39 o 
  33   5   3       26.50       23.76      7.45 o 
  34   5   3      109.88      113.11     10.10 o 
  35   5   3       66.38       68.20     13.89 o 
  36   5   3      134.37      147.06     11.37 o 
  37   5   3      111.20      123.15     10.91 o 
  38   5   3      194.66      213.17     13.60 o 
  10   6   3       75.64       70.90      8.13 o 
  11   6   3       12.79       17.46      5.55 o 
  12   6   3        2.22        4.95      4.51 o 
  13   6   3      158.50      180.44     12.24 o 
  14   6   3       25.99       31.07      6.48 o 
  15   6   3       79.17       76.70      9.04 o 
  16   6   3        4.16       -0.26      4.20 o 
  17   6   3       36.24       47.48      7.69 o 
  18   6   3       61.07       54.78      8.31 o 
  19   6   3       82.88       78.45      9.83 o 
  20   6   3      228.94      281.61     16.73 o 
  21   6   3       42.10       52.23      8.61 o 
  22   6   3       22.85       28.61      7.61 o 
  23   6   3       11.11       15.93      6.80 o 
  24   6   3       34.49       20.69      7.37 o 
  25   6   3        2.33        6.01      5.88 o 
  26   6   3       30.73       32.15      8.80 o 
  27   6   3      135.75      134.03     13.66 o 
  28   6   3        6.71        2.07      5.81 o 
  29   6   3      113.21      109.09     13.37 o 
  30   6   3        0.03        4.07      6.50 o 
  31   6   3       34.40       34.83      9.89 o 
  32   6   3       22.91       27.56      9.48 o 
  33   6   3       14.80        6.87      7.23 o 
  34   6   3        2.69       -2.33      5.34 o 
   8   7   3       79.02       76.69      9.69 o 
   9   7   3       93.22      101.23     10.72 o 
  10   7   3       45.52       39.12      7.77 o 
  11   7   3       23.49       12.60      6.26 o 
  12   7   3        0.84        5.99      5.44 o 
  13   7   3       59.25       58.68      9.20 o 
  14   7   3        2.31        3.59      5.14 o 
  15   7   3      100.93      107.30     11.56 o 
  16   7   3       67.28       81.18     10.56 o 
  17   7   3      104.60       91.12     11.35 o 
  18   7   3        6.36        9.19      6.14 o 
  19   7   3       50.05       55.83      9.89 o 
  20   7   3      122.18      145.92     14.07 o 
  21   7   3       54.37       66.66     10.90 o 
  22   7   3       43.56       48.82     10.12 o 
  23   7   3      189.08      193.95     15.98 o 
  24   7   3        0.58       -2.52      5.39 o 
  25   7   3       24.93       19.68      8.35 o 
  26   7   3       49.16       46.97     10.64 o 
  27   7   3        4.79       19.64      8.48 o 
   5   8   3      173.28      192.38     15.43 o 
   6   8   3       32.62       37.42      9.24 o 
   7   8   3        3.42        2.04      6.06 o 
   8   8   3       33.68       36.30      9.08 o 
   9   8   3      136.76      163.20     15.09 o 
  10   8   3       28.14       24.28      8.35 o 
  11   8   3        7.91        1.30      6.08 o 
  12   8   3       12.46       16.23      7.90 o 
  13   8   3       11.20       11.37      6.99 o 
  14   8   3        1.46        0.45      6.18 o 
  15   8   3       51.57       38.38      9.80 o 
  16   8   3        9.83        8.51      7.20 o 
   0   0   4    10064.00    10229.15    265.65 o 
   2   0   4     1727.98     1756.93     27.31 o 
   4   0   4      655.33      709.68     12.37 o 
   6   0   4      280.51      316.00      4.63 o 
   8   0   4     2445.44     2359.17     32.99 o 
  10   0   4      793.27      685.46     10.83 o 
  12   0   4      964.18      985.65     15.65 o 
  14   0   4     3392.11     3607.36     45.73 o 
  16   0   4      508.88      504.38     12.50 o 
  18   0   4     1595.42     1585.05     28.07 o 
  20   0   4     1648.43     1636.33     36.63 o 
  22   0   4     1092.26     1094.10     31.00 o 
  24   0   4        5.59        9.44      2.58 o 
  26   0   4      225.32      233.77      9.78 o 
  28   0   4      442.08      453.09     16.07 o 
  30   0   4     1090.10     1071.23     35.10 o 
  32   0   4      728.37      739.15     20.91 o 
  34   0   4      600.26      618.58     31.44 o 
  36   0   4       32.27       33.99      6.06 o 
  38   0   4      119.28      119.92      9.42 o 
  40   0   4       52.74       43.05      6.99 o 
  42   0   4       35.73       25.67      6.47 o 
  44   0   4      526.71      588.74     28.65 o 
  46   0   4      288.13      259.15     18.64 o 
   0   1   4     1952.32     2021.31     26.63 o 
   1   1   4      975.30     1030.65      9.91 o 
   2   1   4      832.61      824.70      8.21 o 
   3   1   4     1185.00     1242.50     11.54 o 
   4   1   4     2486.04     2526.20     21.72 o 
   5   1   4       34.58       42.66      1.56 o 
   6   1   4      508.06      523.56      5.86 o 
   7   1   4       64.36       70.60      1.91 o 
   8   1   4      612.06      619.64      6.83 o 
   9   1   4      994.82     1060.55     10.58 o 
  10   1   4      810.16      751.26      7.16 o 
  11   1   4      250.51      264.93      3.37 o 
  12   1   4     2690.42     2676.74     25.27 o 
  13   1   4      670.11      720.11      8.36 o 
  14   1   4      853.49      846.28     10.61 o 
  15   1   4       32.41       35.26      1.96 o 
  16   1   4      150.24      162.41      3.32 o 
  17   1   4      125.95      122.73      3.25 o 
  18   1   4      843.11      833.61     11.08 o 
  19   1   4       30.03       32.04      2.28 o 
  20   1   4     1125.15     1082.40     13.70 o 
  21   1   4      255.87      249.24      5.36 o 
  22   1   4     1209.41     1176.68     15.03 o 
  23   1   4       39.51       41.83      3.26 o 
  24   1   4       75.08       93.46      5.54 o 
  25   1   4      323.28      331.04      7.10 o 
  26   1   4     1018.92     1018.89     14.98 o 
  27   1   4      142.19      136.19      4.71 o 
  28   1   4      183.26      170.11      6.13 o 
  29   1   4       64.29       64.48      4.23 o 
  30   1   4      264.09      255.10     10.42 o 
  31   1   4       37.72       46.65      6.85 o 
  32   1   4      220.41      230.27     11.59 o 
  33   1   4        4.67        4.10      2.42 o 
  34   1   4      384.10      368.64     10.14 o 
  35   1   4        0.91        1.92      2.53 o 
  36   1   4       64.97       65.27      5.14 o 
  37   1   4      223.09      226.45      8.35 o 
  38   1   4       43.55       47.37      6.63 o 
  39   1   4       30.81       25.50      4.15 o 
  40   1   4       15.96       21.55      5.05 o 
  41   1   4        3.49       -0.01      3.75 o 
  42   1   4      183.41      214.11     11.41 o 
  43   1   4        3.10        1.77      4.69 o 
  44   1   4      303.51      344.49     12.80 o 
  45   1   4       81.33       71.29      7.26 o 
  46   1   4       12.12        5.51      4.63 o 
   0   2   4     7210.99     7542.40     91.87 o 
   1   2   4     1512.04     1569.99     15.82 o 
   2   2   4      406.99      381.55      5.52 o 
   3   2   4     1841.31     1934.96     19.78 o 
   4   2   4      657.80      728.40      9.11 o 
   5   2   4       64.61       76.65      2.22 o 
   6   2   4      248.97      253.92      3.81 o 
   7   2   4      345.37      367.56      4.88 o 
   8   2   4      363.80      346.03      5.06 o 
   9   2   4      466.33      457.14      6.11 o 
  10   2   4      178.35      159.20      3.38 o 
  11   2   4      495.93      531.45      7.39 o 
  12   2   4      504.22      487.99      6.40 o 
  13   2   4       99.16       96.68      2.36 o 
  14   2   4     1175.12     1161.40     11.65 o 
  15   2   4      144.36      132.10      3.19 o 
  16   2   4      675.41      664.80      9.45 o 
  17   2   4     1074.63     1125.01     21.59 o 
  18   2   4     1266.31     1262.67     15.86 o 
  19   2   4      102.63       95.55      3.23 o 
  20   2   4      399.59      385.28      8.25 o 
  21   2   4       70.16       69.90      3.89 o 
  22   2   4      730.79      705.94     13.40 o 
  23   2   4       84.02       91.43      5.05 o 
  24   2   4      254.47      257.41      8.23 o 
  25   2   4      221.34      203.60      7.48 o 
  26   2   4      383.86      366.98      9.03 o 
  27   2   4        7.69        8.18      2.31 o 
  28   2   4      153.89      159.08      9.30 o 
  29   2   4       68.78       54.65      4.16 o 
  30   2   4      262.93      258.81      8.39 o 
  31   2   4       15.15       15.27      2.94 o 
  32   2   4      769.50      785.03     15.69 o 
  33   2   4      134.38      144.19      6.44 o 
  34   2   4      216.32      228.94     19.52 o 
  35   2   4      114.47      114.96      7.30 o 
  36   2   4       97.34       91.56      6.81 o 
  37   2   4       31.66       22.60      4.66 o 
  38   2   4        2.41        1.34      3.49 o 
  39   2   4       34.97       39.87     12.18 o 
  40   2   4       37.19       40.23      5.62 o 
  41   2   4       65.59       62.07      8.26 o 
  42   2   4       34.05       35.46      7.43 o 
  43   2   4       52.74       60.82      8.69 o 
  44   2   4       86.59       74.71      9.25 o 
  45   2   4       38.67       43.58      8.08 o 
   0   3   4       80.53       65.42      4.22 o 
   1   3   4      213.99      224.58      5.43 o 
   2   3   4      404.25      388.29      7.55 o 
   3   3   4      585.89      573.62      9.57 o 
   4   3   4      410.39      394.92      8.93 o 
   5   3   4      195.80      190.36      4.96 o 
   6   3   4      209.71      197.83      5.47 o 
   7   3   4      568.03      563.37     10.18 o 
   8   3   4      485.44      491.10      9.34 o 
   9   3   4       26.63       22.99      2.46 o 
  10   3   4      372.42      362.01      7.64 o 
  11   3   4      267.90      263.25      6.46 o 
  12   3   4      148.30      157.10      7.18 o 
  13   3   4      114.90      124.29      5.85 o 
  14   3   4      219.72      213.47      5.37 o 
  15   3   4      347.89      371.82      9.81 o 
  16   3   4      194.45      178.44      5.82 o 
  17   3   4       27.19       27.76     10.83 o 
  18   3   4       74.48       74.58      6.14 o 
  19   3   4       91.96       76.43      6.55 o 
  20   3   4       89.55       70.36      6.48 o 
  21   3   4      661.87      640.75     21.99 o 
  22   3   4      100.60      104.54      8.45 o 
  23   3   4      128.20      109.97      6.88 o 
  24   3   4       15.25       16.87      3.73 o 
  25   3   4       12.66       15.26      3.69 o 
  26   3   4       21.31       20.49      5.66 o 
  27   3   4      271.72      275.27     15.01 o 
  28   3   4       36.11       38.97      6.79 o 
  29   3   4      112.99      113.69     10.69 o 
  30   3   4        7.90       13.85      5.45 o 
  31   3   4       39.64       40.71      7.18 o 
  32   3   4      142.79      156.21     18.11 o 
  33   3   4      136.19      147.32     26.88 o 
  34   3   4      196.30      197.87     11.23 o 
  35   3   4        7.04        5.03      4.60 o 
  36   3   4       59.74       64.31      7.86 o 
  37   3   4        8.57       13.44      5.47 o 
  38   3   4       20.89       12.59      5.62 o 
  39   3   4       11.39        9.27      5.59 o 
  40   3   4       47.62       42.83      7.79 o 
  41   3   4        3.66        6.70      5.57 o 
  42   3   4        3.60        6.89      5.57 o 
  43   3   4        9.55       15.94      6.96 o 
   0   4   4     1605.88     1646.48     57.20 o 
   1   4   4       62.51       63.03      7.40 o 
   2   4   4      128.98      141.41     10.09 o 
   3   4   4     1511.92     1486.20     38.09 o 
   4   4   4      500.67      492.75     17.97 o 
   5   4   4      101.07      129.89      9.36 o 
   6   4   4      271.44      273.26     13.16 o 
   7   4   4       14.96        4.44      6.11 o 
   8   4   4      619.22      600.04     20.47 o 
   9   4   4      586.28      600.44     27.27 o 
  10   4   4        5.82        6.43      5.58 o 
  11   4   4      692.21      670.28     28.68 o 
  12   4   4      609.35      545.53     25.28 o 
  13   4   4      214.78      218.74     14.93 o 
  14   4   4      194.79      195.30      7.68 o 
  15   4   4      243.07      226.40     10.25 o 
  16   4   4       29.02       30.10      4.43 o 
  17   4   4      331.25      322.53     13.31 o 
  18   4   4      356.47      334.73     14.17 o 
  19   4   4      262.13      262.30     12.55 o 
  20   4   4      360.24      342.39     15.25 o 
  21   4   4       66.82       64.39      7.20 o 
  22   4   4       96.07      115.40      9.27 o 
  23   4   4        3.17        4.23      3.83 o 
  24   4   4      177.15      177.71     11.76 o 
  25   4   4       68.33       67.25      8.46 o 
  26   4   4      134.26      132.54     11.41 o 
  27   4   4       11.29        9.41      4.85 o 
  28   4   4      229.63      223.41     14.71 o 
  29   4   4       16.77       21.22      6.66 o 
  30   4   4        2.84        2.05      4.75 o 
  31   4   4       68.48       53.66      9.04 o 
  32   4   4       76.16       64.97     10.05 o 
  33   4   4       17.27       17.77      7.24 o 
  34   4   4      420.11      422.52     23.17 o 
  35   4   4       74.28       82.21      8.60 o 
  36   4   4       36.29       42.45      7.22 o 
  37   4   4       82.06       85.19     26.39 o 
  38   4   4       20.23       22.89      6.51 o 
  39   4   4       86.01       79.31      9.38 o 
  40   4   4       26.82       22.82      7.26 o 
  13   5   4      162.24      158.97      9.37 o 
  14   5   4       81.22       88.11      7.42 o 
  15   5   4      211.14      239.05     12.06 o 
  16   5   4      106.77      102.83      8.55 o 
  17   5   4       92.37      103.86      8.78 o 
  18   5   4       22.71       11.15      4.48 o 
  19   5   4      136.51      143.03     10.44 o 
  20   5   4      100.60      100.27      9.19 o 
  21   5   4       25.41        4.94      4.12 o 
  22   5   4       27.19       20.52      5.68 o 
  23   5   4      178.07      184.75     12.73 o 
  24   5   4      214.90      228.03     14.19 o 
  25   5   4      163.59      174.82     12.85 o 
  26   5   4        8.51       23.36      6.40 o 
  27   5   4       28.05       27.29      7.01 o 
  28   5   4      129.44      122.30     12.21 o 
  29   5   4       16.35       16.51      6.91 o 
  30   5   4       79.80       57.77      9.75 o 
  31   5   4      222.41      225.07     16.67 o 
  32   5   4      108.38      117.97     13.40 o 
  33   5   4       85.67       91.35     12.58 o 
  34   5   4       29.26       24.08      8.39 o 
  35   5   4        4.66        3.87      6.52 o 
  36   5   4       17.62       32.03      9.83 o 
  37   5   4      126.49      115.37     19.46 o 
  11   6   4      182.94      204.55     12.20 o 
  12   6   4      111.47       97.81      9.16 o 
  13   6   4      101.88      111.99      9.68 o 
  14   6   4        9.72        1.96      4.13 o 
  15   6   4        1.26        5.60      4.18 o 
  16   6   4       41.46       32.23      6.72 o 
  17   6   4        4.91        5.45      4.81 o 
  18   6   4       56.68       56.06      7.96 o 
  19   6   4       86.44       98.54      9.99 o 
  20   6   4       61.43       72.37      9.05 o 
  21   6   4      132.34      137.59     12.03 o 
  22   6   4       45.92       34.14      7.47 o 
  23   6   4      298.90      327.42     18.31 o 
  24   6   4       16.41        7.19      5.72 o 
  25   6   4      239.54      229.21     16.15 o 
  26   6   4      278.84      308.51     18.72 o 
  27   6   4       31.79       11.55      7.19 o 
  28   6   4        2.81        0.41      6.12 o 
  29   6   4       42.95       32.94      8.95 o 
  30   6   4       62.01       60.59     11.06 o 
  31   6   4      120.54      129.78     14.28 o 
  32   6   4       43.99       25.58      8.80 o 
   9   7   4      264.64      282.11     16.10 o 
  10   7   4       35.44       36.16      7.34 o 
  11   7   4       44.95       45.03      7.79 o 
  12   7   4        4.18        5.30      4.92 o 
  13   7   4       88.68       96.83     10.60 o 
  14   7   4       52.86       59.97      8.88 o 
  15   7   4       69.19       47.80      8.45 o 
  16   7   4       34.25       35.73      7.93 o 
  17   7   4       78.66       72.54     10.02 o 
  18   7   4      126.29      127.36     12.22 o 
  19   7   4       56.13       59.29      9.58 o 
  20   7   4       16.52       16.21      6.76 o 
  21   7   4       98.51      113.80     12.32 o 
  22   7   4       50.21       54.60      9.65 o 
  23   7   4       20.53       18.37      7.28 o 
  24   7   4      121.06      112.80     13.14 o 
  25   7   4        3.33       -0.27      5.85 o 
   6   8   4       25.13       31.58      7.82 o 
   7   8   4      139.78      145.19     13.53 o 
   8   8   4       26.46       33.16      7.89 o 
   9   8   4      249.98      286.16     18.02 o 
  10   8   4        6.06       -3.73      5.39 o 
  11   8   4      125.57      110.99     12.61 o 
  12   8   4        6.26        8.48      6.48 o 
   2   0   5     1541.32     1683.04     22.71 o 
   4   0   5     1356.67     1411.08     27.94 o 
   6   0   5      590.09      614.52      8.26 o 
   8   0   5       99.59      112.12      2.57 o 
  10   0   5      396.45      399.51     17.82 o 
  12   0   5      260.63      279.51      6.06 o 
  14   0   5      252.75      247.78     13.36 o 
  16   0   5        7.06        4.85      2.27 o 
  18   0   5      204.99      202.47      8.69 o 
  20   0   5     1125.46     1158.75     35.90 o 
  22   0   5        5.28        0.63      3.73 o 
  24   0   5      714.58      682.80     15.88 o 
  26   0   5      130.07      129.65      8.56 o 
  28   0   5     1246.06     1242.65     29.37 o 
  30   0   5      516.57      503.19     16.44 o 
  32   0   5       65.17       67.67      7.06 o 
  34   0   5       60.18       40.98      6.21 o 
  36   0   5      342.81      362.11     15.13 o 
  38   0   5      206.25      185.39     11.45 o 
  40   0   5       27.22       49.53      8.36 o 
  42   0   5       94.57       91.44     19.90 o 
  44   0   5      647.25      674.82     23.44 o 
   1   1   5      678.93      739.08      8.44 o 
   2   1   5     1372.10     1487.52     13.83 o 
   3   1   5      776.12      837.75      8.66 o 
   4   1   5      369.90      374.46      4.84 o 
   5   1   5      225.87      224.21      3.52 o 
   6   1   5      294.90      277.07      4.03 o 
   7   1   5      318.23      313.46      4.72 o 
   8   1   5      187.76      203.00      3.81 o 
   9   1   5      510.38      511.39      6.89 o 
  10   1   5      883.18      908.94     10.70 o 
  11   1   5      369.44      373.75      7.06 o 
  12   1   5      678.27      698.15     10.56 o 
  13   1   5      159.87      165.94      3.84 o 
  14   1   5      237.33      220.70      6.75 o 
  15   1   5      301.41      296.50      6.27 o 
  16   1   5      239.29      238.02      6.15 o 
  17   1   5      489.47      507.71      8.73 o 
  18   1   5      286.58      279.92     11.88 o 
  19   1   5      422.56      426.51      9.26 o 
  20   1   5      595.79      631.72     12.26 o 
  21   1   5       61.07       68.27      5.32 o 
  22   1   5      411.92      402.06      9.44 o 
  23   1   5      324.29      315.68     10.93 o 
  24   1   5      112.55      120.61      5.88 o 
  25   1   5      226.45      219.92      7.81 o 
  26   1   5      158.87      151.43      6.62 o 
  27   1   5      398.17      393.87      9.71 o 
  28   1   5      485.11      464.13     10.86 o 
  29   1   5       37.39       40.32      7.77 o 
  30   1   5      449.19      443.69     11.72 o 
  31   1   5      161.14      154.13      7.42 o 
  32   1   5       98.11       87.97     14.52 o 
  33   1   5       30.20       21.99      3.70 o 
  34   1   5        1.66        2.79      2.77 o 
  35   1   5       39.46       41.19      4.85 o 
  36   1   5       77.60       72.69      5.53 o 
  37   1   5       20.58       22.87      3.99 o 
  38   1   5      434.15      472.27     12.69 o 
  39   1   5       85.23      115.29      6.95 o 
  40   1   5       95.48       91.59      6.50 o 
  41   1   5      293.07      294.47     10.40 o 
  42   1   5       44.48       51.69      6.65 o 
  43   1   5       69.27       63.74      9.16 o 
  44   1   5       12.17       12.07      5.18 o 
   1   2   5      365.79      376.25      6.44 o 
   2   2   5      482.12      486.86      8.27 o 
   3   2   5      593.40      614.91      8.21 o 
   4   2   5      571.87      553.92      7.61 o 
   5   2   5      242.18      247.60      5.64 o 
   6   2   5      391.09      377.95      6.65 o 
   7   2   5      409.17      388.93      6.23 o 
   8   2   5       85.19       87.23      2.84 o 
   9   2   5      225.57      232.42      4.57 o 
  10   2   5      641.62      622.99     10.21 o 
  11   2   5      766.87      747.97     13.63 o 
  12   2   5      625.69      624.02     12.15 o 
  13   2   5      421.62      422.29      9.35 o 
  14   2   5     1256.16     1198.23     18.71 o 
  15   2   5      412.59      386.94      7.20 o 
  16   2   5     1565.05     1528.40     19.96 o 
  17   2   5      168.99      158.04      4.81 o 
  18   2   5       69.47       82.41      3.99 o 
  19   2   5      108.65      107.25      4.58 o 
  20   2   5      161.87      169.33      6.48 o 
  21   2   5       44.37       28.46      2.93 o 
  22   2   5      353.61      321.24      9.23 o 
  23   2   5       27.58       23.22      3.19 o 
  24   2   5      101.44       95.62      7.30 o 
  25   2   5      362.33      359.87     10.41 o 
  26   2   5      462.31      455.81     12.10 o 
  27   2   5      282.20      269.95      9.21 o 
  28   2   5      308.66      298.27      9.88 o 
  29   2   5      126.91      130.68     10.91 o 
  30   2   5       22.16       22.89      6.84 o 
  31   2   5       41.74       32.79      4.53 o 
  32   2   5      245.09      233.38      8.71 o 
  33   2   5        5.73        2.07      2.78 o 
  34   2   5        7.10        6.20      3.10 o 
  35   2   5       26.21       25.77      4.16 o 
  36   2   5       86.76       91.16      7.13 o 
  37   2   5       69.42       65.38      6.47 o 
  38   2   5       32.93       34.83      5.43 o 
  39   2   5      143.94      157.74      9.19 o 
  40   2   5      118.86      128.89      8.60 o 
  41   2   5       12.14       18.72      6.46 o 
  42   2   5      108.34      122.09      8.64 o 
  43   2   5       15.89       13.58      6.22 o 
   1   3   5       30.20       37.02      4.09 o 
   2   3   5     2221.54     2165.22     43.78 o 
   3   3   5     2211.88     2200.13     31.91 o 
   4   3   5      292.75      304.69      7.25 o 
   5   3   5     1176.67     1170.16     17.57 o 
   6   3   5       88.13       87.97      4.07 o 
   7   3   5       52.12       55.56      4.17 o 
   8   3   5      683.03      647.15     14.87 o 
   9   3   5      392.30      379.01     10.44 o 
  10   3   5      422.96      407.09     10.93 o 
  11   3   5      201.72      217.86     11.70 o 
  12   3   5       92.48       86.63      8.15 o 
  13   3   5      460.46      481.37     24.51 o 
  14   3   5      442.98      432.86     19.49 o 
  15   3   5      148.35      158.15     11.60 o 
  16   3   5      713.93      700.06     21.39 o 
  17   3   5       99.95      104.34     17.44 o 
  18   3   5      282.15      296.11      9.66 o 
  19   3   5      466.51      464.02     17.36 o 
  20   3   5      186.54      181.02      7.87 o 
  21   3   5       95.09       91.75      7.39 o 
  22   3   5       19.32       19.78      3.66 o 
  23   3   5      271.97      265.66     12.06 o 
  24   3   5      124.68      131.72      7.78 o 
  25   3   5      166.48      169.96     19.32 o 
  26   3   5      175.39      180.35      9.19 o 
  27   3   5      125.41      135.15      9.36 o 
  28   3   5      412.51      380.75     14.15 o 
  29   3   5      354.02      324.34     17.54 o 
  30   3   5       65.75       55.06      8.64 o 
  31   3   5       29.59       28.79      7.36 o 
  32   3   5       18.64       13.49      6.39 o 
  33   3   5       47.93       47.83      8.80 o 
  34   3   5        0.30       -1.38      5.27 o 
  35   3   5       26.80       32.57      8.46 o 
  36   3   5        6.59       10.57      4.92 o 
  37   3   5      197.97      198.60     12.10 o 
  38   3   5      199.82      213.05     12.85 o 
  39   3   5      193.55      191.38     26.13 o 
  40   3   5      158.95      161.95     12.04 o 
  41   3   5       71.12       69.72      9.25 o 
   1   4   5      447.85      471.72     18.03 o 
   2   4   5      179.77      167.11     25.70 o 
   3   4   5      108.68      118.08      9.48 o 
   4   4   5      719.16      724.76     23.46 o 
   5   4   5      906.83      889.24     36.32 o 
   6   4   5      212.14      228.57     16.43 o 
   7   4   5      106.33       90.00     11.29 o 
   8   4   5      136.91      133.49     12.84 o 
   9   4   5       86.07      110.34     11.82 o 
  15   4   5      352.10      365.75     12.96 o 
  16   4   5      293.70      297.54     11.97 o 
  17   4   5       18.36       18.55      3.93 o 
  18   4   5      109.83       95.61      7.38 o 
  19   4   5       97.54       99.29      7.66 o 
  20   4   5       37.56       31.41      5.24 o 
  21   4   5       86.24       95.12      8.06 o 
  22   4   5        1.91        3.93      3.52 o 
  23   4   5       10.19       11.61      4.48 o 
  24   4   5       62.58       63.69      7.84 o 
  25   4   5      395.44      396.92     18.54 o 
  26   4   5      189.38      171.55     12.00 o 
  27   4   5      123.91      127.99     11.45 o 
  28   4   5      253.82      275.24     15.95 o 
  29   4   5       17.49       24.21      6.14 o 
  30   4   5       58.78       40.75      8.27 o 
  31   4   5       35.66       27.17      7.29 o 
  32   4   5       27.68       42.17      8.78 o 
  33   4   5       26.85       10.64      6.39 o 
  34   4   5        0.93        5.39      6.47 o 
  35   4   5       65.27       60.33     10.75 o 
  36   4   5       63.50       69.30     11.45 o 
  37   4   5       38.69       41.01      9.94 o 
  38   4   5      166.68      159.68     16.45 o 
  14   5   5      339.96      322.07     13.64 o 
  15   5   5       47.76       59.93      6.35 o 
  16   5   5      220.65      233.61     11.95 o 
  17   5   5       83.86       84.51      7.81 o 
  18   5   5      372.51      406.41     16.80 o 
  19   5   5       65.08       66.05      7.28 o 
  20   5   5      133.92      147.01     10.31 o 
  21   5   5      152.33      161.24     11.22 o 
  22   5   5       34.41       40.05      6.97 o 
  23   5   5       13.20       10.77      5.38 o 
  24   5   5       98.00      107.81     10.19 o 
  25   5   5       70.42       54.27      8.20 o 
  26   5   5       50.44       46.43      8.04 o 
  27   5   5      119.04      133.20     12.35 o 
  28   5   5        9.28        9.95      5.83 o 
  29   5   5       16.97       19.52      6.45 o 
  30   5   5      242.06      220.79     15.94 o 
  31   5   5       58.59       73.08     10.78 o 
  32   5   5       29.01       20.31      7.47 o 
  33   5   5       15.39       26.47      8.05 o 
  34   5   5       48.05       47.92     10.02 o 
  12   6   5       32.03       24.55      5.41 o 
  13   6   5       10.40       11.93      4.61 o 
  14   6   5        1.19        6.38      4.25 o 
  15   6   5       66.25       59.45      7.60 o 
  16   6   5      130.35      153.90     11.08 o 
  17   6   5      122.12      147.16     10.92 o 
  18   6   5       26.90       11.88      4.96 o 
  19   6   5        2.37        0.04      4.09 o 
  20   6   5       85.07       96.24      9.80 o 
  21   6   5       20.81       20.62      6.12 o 
  22   6   5       22.34       27.60      7.04 o 
  23   6   5       59.07       70.22      9.49 o 
  24   6   5      113.60      114.42     11.72 o 
  25   6   5      120.04      100.84     11.56 o 
  26   6   5       54.15       46.25      8.95 o 
  27   6   5      151.74      151.98     13.85 o 
  28   6   5       63.75       57.86      9.77 o 
  29   6   5        8.42       12.88      7.04 o 
  10   7   5       20.46       30.73      7.03 o 
  11   7   5      117.58      134.57     11.10 o 
  12   7   5       12.31       12.31      5.42 o 
  13   7   5       77.23       95.31     10.33 o 
  14   7   5        4.15        6.38      5.36 o 
  15   7   5      102.02      108.04     10.95 o 
  16   7   5        3.97       12.82      5.81 o 
  17   7   5        2.21        4.52      5.40 o 
  18   7   5      102.15      114.93     11.38 o 
  19   7   5       78.05       44.03      8.32 o 
  20   7   5       66.03       73.21      9.99 o 
  21   7   5        6.31        8.11      6.11 o 
   0   0   6      968.65     1018.34     21.62 o 
   2   0   6     1493.41     1562.57     26.01 o 
   4   0   6     2132.58     2214.73     27.91 o 
   6   0   6      482.06      514.11     10.34 o 
   8   0   6      311.10      308.49     11.73 o 
  10   0   6      651.32      640.60     23.62 o 
  12   0   6     2465.95     2416.32     62.46 o 
  14   0   6      285.49      303.10     13.18 o 
  16   0   6      557.89      555.94     19.90 o 
  18   0   6     1238.60     1198.55     36.83 o 
  20   0   6      220.46      236.69     12.86 o 
  22   0   6      918.96      948.55     32.10 o 
  24   0   6      296.29      286.71     15.65 o 
  26   0   6      614.63      641.76     32.17 o 
  28   0   6      242.42      252.73     11.00 o 
  30   0   6      660.43      671.15     41.89 o 
  32   0   6       71.15       78.37      7.83 o 
  34   0   6      442.52      414.70     16.14 o 
  36   0   6      127.02      132.28     10.16 o 
  38   0   6       14.83       15.47      5.99 o 
  40   0   6       67.80       59.47     12.78 o 
  42   0   6      451.63      534.15     20.49 o 
   0   1   6      922.53      900.02     18.69 o 
   1   1   6        6.51        8.22      1.95 o 
   2   1   6      385.29      387.00     10.77 o 
   3   1   6      167.31      165.74      5.54 o 
   4   1   6       73.12       79.64      3.53 o 
   5   1   6        8.02        5.81      2.04 o 
   6   1   6       82.86       89.94      7.17 o 
   7   1   6       88.36       97.43      6.98 o 
   8   1   6      749.03      721.17     18.97 o 
   9   1   6       94.69       91.89      6.20 o 
  10   1   6      665.39      632.74     17.95 o 
  11   1   6      191.89      199.35      6.47 o 
  12   1   6      367.89      360.96     24.20 o 
  13   1   6      314.54      338.70      9.40 o 
  14   1   6      658.28      664.30     18.50 o 
  15   1   6      134.06      140.06      6.49 o 
  16   1   6      160.30      153.27      8.36 o 
  17   1   6      729.29      745.43     14.73 o 
  18   1   6      372.61      378.96     13.11 o 
  19   1   6        8.54       14.77      4.22 o 
  20   1   6      208.31      227.19      7.34 o 
  21   1   6       96.33       98.59      5.26 o 
  22   1   6      845.63      835.28     17.14 o 
  23   1   6        8.10       17.48      7.21 o 
  24   1   6      209.65      207.48      9.18 o 
  25   1   6       49.82       45.37      4.18 o 
  26   1   6       22.39       21.50      3.53 o 
  27   1   6      140.47      150.78      7.14 o 
  28   1   6       29.06       30.15      4.05 o 
  29   1   6        1.55        2.06      3.38 o 
  30   1   6      312.94      319.38     10.82 o 
  31   1   6       22.95       20.59      4.13 o 
  32   1   6      495.34      491.39     12.36 o 
  33   1   6       40.07       42.37      4.62 o 
  34   1   6       97.44      111.01      6.60 o 
  35   1   6        0.34        3.60      3.12 o 
  36   1   6      200.97      201.60      8.42 o 
  37   1   6      134.77      151.16     11.60 o 
  38   1   6       38.51       41.14      5.12 o 
  39   1   6       47.46       55.84      6.61 o 
  40   1   6       66.58       75.75      6.46 o 
  41   1   6        0.28       -1.09      3.66 o 
  42   1   6       52.80       48.33      5.86 o 
   0   2   6      719.26      735.30     14.74 o 
   1   2   6       43.98       52.00      2.93 o 
   2   2   6      501.50      509.44      8.43 o 
   3   2   6       29.41       29.71      2.81 o 
   4   2   6     1297.31     1327.95     23.42 o 
   5   2   6       45.19       43.33      3.21 o 
   6   2   6       32.29       35.45      4.07 o 
   7   2   6      515.55      533.96     11.98 o 
   8   2   6     1810.46     1795.38     28.10 o 
   9   2   6      100.23      101.82      5.03 o 
  10   2   6      958.68      941.17     17.45 o 
  11   2   6      299.68      301.92      8.49 o 
  12   2   6      192.76      178.12      6.51 o 
  13   2   6       66.97       63.14      4.62 o 
  14   2   6       82.86       78.82      6.11 o 
  15   2   6      167.63      145.47      6.69 o 
  16   2   6      104.19      115.50      5.39 o 
  17   2   6       43.92       35.38      3.17 o 
  18   2   6      230.81      208.03      8.49 o 
  19   2   6       51.41       60.10      4.10 o 
  20   2   6      142.10      141.97      9.62 o 
  21   2   6        9.51        8.97      2.53 o 
  22   2   6      413.02      390.93     13.00 o 
  23   2   6       49.04       45.49      5.85 o 
  24   2   6      104.98      100.67      5.85 o 
  25   2   6       14.94       15.98      3.24 o 
  26   2   6      367.58      365.34     11.05 o 
  27   2   6       72.99       76.27      9.61 o 
  28   2   6       49.18       38.15      4.60 o 
  29   2   6      162.02      154.63     11.92 o 
  30   2   6       80.79       81.73      7.76 o 
  31   2   6       16.49       17.90      5.19 o 
  32   2   6       42.29       39.82      5.20 o 
  33   2   6      261.42      247.45     10.29 o 
  34   2   6      188.87      200.83     15.79 o 
  35   2   6       42.70       32.35      5.20 o 
  36   2   6       84.79       72.47      6.76 o 
  37   2   6       13.32       14.40      3.98 o 
  38   2   6        2.01       -1.24      3.92 o 
  39   2   6        7.96       -0.50      4.22 o 
  40   2   6        5.25        9.68      4.87 o 
  41   2   6       23.03       21.75      5.56 o 
   0   3   6       70.86       66.82      7.09 o 
   1   3   6      172.16      159.61      8.13 o 
   2   3   6       38.53       29.03      5.61 o 
   3   3   6     1588.80     1646.02     29.08 o 
   4   3   6      283.82      274.16      9.55 o 
   5   3   6      286.25      272.30     11.54 o 
   6   3   6       66.56       63.18      5.78 o 
   7   3   6      415.77      418.34     16.94 o 
   8   3   6      254.24      243.27     12.69 o 
   9   3   6      298.63      272.63     18.35 o 
  16   3   6      116.87      126.75     11.25 o 
  17   3   6       84.65       89.42      5.20 o 
  18   3   6       80.96       62.86     10.62 o 
  19   3   6      255.94      245.66      9.10 o 
  20   3   6      130.10      125.34      6.93 o 
  21   3   6      204.46      203.45      8.82 o 
  22   3   6      395.94      397.00     13.06 o 
  23   3   6       13.74       22.60      3.95 o 
  24   3   6       76.39       79.95      6.33 o 
  25   3   6        9.28        4.89      4.00 o 
  26   3   6       34.73       27.55      4.66 o 
  27   3   6       42.30       32.98      5.07 o 
  28   3   6        9.65        8.73      3.78 o 
  29   3   6       78.00       76.54      7.14 o 
  30   3   6       33.88       33.99      5.63 o 
  31   3   6       96.44       81.89     10.34 o 
  32   3   6      104.80      123.57     12.52 o 
  33   3   6       10.38       11.26      6.46 o 
  34   3   6      183.09      179.40     15.13 o 
  35   3   6        6.28        4.26      6.31 o 
  36   3   6        8.61        9.86      7.02 o 
  37   3   6       39.79       47.21     10.53 o 
  38   3   6        9.45       -2.20      6.08 o 
  39   3   6        9.72       17.73      8.10 o 
   1   4   6      208.87      230.49     17.76 o 
   2   4   6       53.93       54.60     10.56 o 
  17   4   6       23.93       18.65      3.72 o 
  18   4   6      147.38      144.60      8.55 o 
  19   4   6      142.16      160.85      9.30 o 
  20   4   6      141.99      131.79      8.92 o 
  21   4   6       53.86       48.19      6.29 o 
  22   4   6      145.80      150.53     10.24 o 
  23   4   6       32.69       12.96      5.01 o 
  24   4   6      176.68      147.22     10.78 o 
  25   4   6       71.08       70.22      8.30 o 
  26   4   6       56.32       43.68      7.31 o 
  27   4   6       78.98       66.49      8.64 o 
  28   4   6        4.28        9.20      4.91 o 
  29   4   6       11.66       11.85      5.96 o 
  30   4   6       17.85        8.92      5.18 o 
  31   4   6      289.10      246.31     16.35 o 
  32   4   6       10.00       13.13      6.51 o 
  33   4   6      104.25       89.26     11.56 o 
  34   4   6       44.50       51.67      9.68 o 
  35   4   6       16.63       12.21      6.99 o 
  36   4   6       55.67       47.91     10.57 o 
  15   5   6       53.96       61.52      5.97 o 
  16   5   6       24.70       25.92      4.75 o 
  17   5   6       80.73       99.50      7.99 o 
  18   5   6        3.37        2.60      3.52 o 
  19   5   6      111.78      131.72      9.31 o 
  20   5   6       84.04       94.84      8.44 o 
  21   5   6      189.42      160.58     11.06 o 
  22   5   6       30.14       21.31      5.52 o 
  23   5   6       89.26       81.24      8.75 o 
  24   5   6        9.93       12.66      5.25 o 
  25   5   6      137.53      145.49     11.78 o 
  26   5   6       88.94      106.97     10.81 o 
  27   5   6       63.60       55.31      8.60 o 
  28   5   6        7.24        7.72      5.53 o 
  29   5   6       33.77       37.55      8.20 o 
  30   5   6        8.70       16.56      6.58 o 
  31   5   6      111.64       73.05     10.67 o 
  32   5   6       79.24       69.89     10.33 o 
  13   6   6      126.53      126.01      9.38 o 
  14   6   6        8.88       14.18      5.01 o 
  15   6   6      140.94      140.07     10.12 o 
  16   6   6       85.48       97.16      8.92 o 
  17   6   6       24.60       20.56      5.80 o 
  18   6   6      214.43      220.74     13.06 o 
  19   6   6      150.23      135.78     10.67 o 
  20   6   6       33.92       30.62      6.57 o 
  21   6   6       41.98       35.95      7.02 o 
  22   6   6       19.90       18.09      6.08 o 
  23   6   6       99.64      119.18     11.18 o 
  24   6   6      200.80      198.33     14.10 o 
  25   6   6       24.34       22.73      7.22 o 
  26   6   6       48.54       34.37      8.14 o 
  10   7   6        4.89        3.42      4.35 o 
  11   7   6       25.98       34.71      6.91 o 
  12   7   6       25.82       21.31      6.41 o 
  13   7   6       60.79       53.82      7.89 o 
  14   7   6        0.98        1.88      4.70 o 
  15   7   6       14.19       12.99      5.78 o 
  16   7   6       16.57       15.74      6.39 o 
   2   0   7     1161.37     1175.14     33.15 o 
   4   0   7      296.41      296.85     12.06 o 
   6   0   7      886.01      852.03     25.81 o 
   8   0   7      143.13      131.96      8.09 o 
  10   0   7      102.83      108.85      7.66 o 
  12   0   7      277.35      300.91     13.39 o 
  14   0   7      206.61      214.04     11.25 o 
  16   0   7      421.08      401.44     17.21 o 
  18   0   7      354.20      338.79     15.91 o 
  20   0   7     1437.35     1348.90     42.71 o 
  22   0   7       75.22       71.01      8.37 o 
  24   0   7       23.72       22.53      5.84 o 
  26   0   7       88.62       87.65     10.00 o 
  28   0   7      678.64      670.39     28.25 o 
  30   0   7      118.03      117.60      9.01 o 
  32   0   7       28.42       45.71      6.87 o 
  34   0   7       14.42       18.98     12.07 o 
  36   0   7       70.63       76.78      8.71 o 
  38   0   7      106.25      135.03     17.39 o 
   1   1   7      272.89      287.07     17.41 o 
   2   1   7      133.11      135.86      5.72 o 
   3   1   7       90.05       94.34     11.12 o 
   4   1   7      365.26      372.11     17.42 o 
   5   1   7      157.58      159.65     14.54 o 
   6   1   7      579.58      561.73     25.40 o 
   7   1   7       20.35       17.55      3.71 o 
   8   1   7       37.31       37.50      7.25 o 
   9   1   7      116.99      119.70      4.83 o 
  10   1   7      667.02      627.68     13.46 o 
  11   1   7      376.91      368.05     13.94 o 
  12   1   7      188.07      182.78      6.92 o 
  13   1   7       61.19       57.13      7.93 o 
  14   1   7      381.12      386.79     21.50 o 
  15   1   7       86.20       97.95      5.63 o 
  16   1   7      157.40      172.67     11.91 o 
  17   1   7      228.42      230.15     29.87 o 
  18   1   7      119.49      114.76      6.43 o 
  19   1   7      107.52      101.33     12.69 o 
  20   1   7      191.12      181.33      8.37 o 
  21   1   7      112.08      107.33      9.29 o 
  22   1   7       98.60      100.34      6.60 o 
  23   1   7       10.05       16.65      7.43 o 
  24   1   7      113.21      120.17      6.44 o 
  25   1   7      170.55      151.57      9.82 o 
  26   1   7      150.18      141.43      7.04 o 
  27   1   7      164.59      168.80      7.93 o 
  28   1   7      195.05      187.99      8.68 o 
  29   1   7        9.47       18.60      4.49 o 
  30   1   7      270.85      258.26     10.05 o 
  31   1   7       89.08       88.67      6.73 o 
  32   1   7       23.58       31.15      4.91 o 
  33   1   7       23.91       18.44      4.55 o 
  34   1   7       26.38       26.22      4.90 o 
  35   1   7       56.34       53.91      7.93 o 
  36   1   7       83.14       95.61      6.68 o 
  37   1   7       13.62        9.62      3.92 o 
  38   1   7      109.98      114.82      7.36 o 
  39   1   7       19.90       19.27      5.76 o 
   2   2   7       18.07       19.60      7.14 o 
   3   2   7      116.17      124.91     13.07 o 
   4   2   7       88.57       84.18     11.53 o 
   5   2   7      265.17      287.85     19.56 o 
   6   2   7      722.06      726.11     33.45 o 
   7   2   7        6.41       10.70      6.44 o 
   8   2   7      400.12      407.11     24.69 o 
  10   2   7      211.87      204.91     12.90 o 
  11   2   7       17.21       22.22      3.93 o 
  12   2   7      208.27      220.71      9.55 o 
  13   2   7      225.12      214.34     10.24 o 
  14   2   7      221.22      223.32      9.80 o 
  15   2   7      103.57       97.95      4.64 o 
  16   2   7      269.89      266.26      7.79 o 
  17   2   7       49.10       48.04      3.80 o 
  18   2   7      110.35      104.28     13.21 o 
  19   2   7       70.64       66.92      5.49 o 
  20   2   7      217.06      214.12      7.70 o 
  21   2   7       10.33        9.93      2.81 o 
  22   2   7        1.76       10.67      5.10 o 
  23   2   7       45.58       44.88      5.22 o 
  24   2   7      255.37      268.53      9.32 o 
  25   2   7       10.44       11.48      3.22 o 
  26   2   7       38.69       37.90      4.51 o 
  27   2   7      150.93      142.70      8.01 o 
  28   2   7       55.60       56.39      6.94 o 
  29   2   7       85.81      100.09      6.80 o 
  30   2   7      104.81       92.22      6.67 o 
  31   2   7       22.90       16.11      4.10 o 
  32   2   7       97.00       78.41      7.39 o 
  33   2   7       27.62       21.86      4.80 o 
  34   2   7       14.46       17.74      4.70 o 
  35   2   7        3.96        6.43      3.76 o 
  36   2   7        0.28        0.72      3.62 o 
  37   2   7       57.52       66.25      6.96 o 
  38   2   7      395.07      444.61     15.11 o 
   3   3   7      621.37      628.73     31.05 o 
   4   3   7      397.03      400.99     24.33 o 
  18   3   7      180.90      181.29     12.02 o 
  19   3   7       54.67       56.63     11.24 o 
  20   3   7       82.84       82.75      5.85 o 
  21   3   7       15.21       17.83      5.28 o 
  22   3   7       30.43       28.27      4.37 o 
  23   3   7       80.62       77.79      6.36 o 
  24   3   7       31.66       45.39      5.37 o 
  25   3   7      295.59      279.72     20.91 o 
  26   3   7      251.35      252.78     11.48 o 
  27   3   7       92.04      112.00     16.58 o 
  28   3   7      164.04      159.37     17.79 o 
  29   3   7      266.29      243.75     12.04 o 
  30   3   7       17.88       17.84      4.81 o 
  31   3   7       31.99       23.60      9.62 o 
  32   3   7       50.68       28.42      9.20 o 
  33   3   7        9.96       11.76      6.19 o 
  34   3   7        6.61        6.79      6.18 o 
  35   3   7       19.65       27.68      8.74 o 
  36   3   7       41.13       34.03      9.07 o 
  18   4   7      119.65      106.69      7.37 o 
  19   4   7      105.41      104.25      7.58 o 
  20   4   7       53.19       65.18      6.77 o 
  21   4   7       36.39       43.14      6.21 o 
  22   4   7       36.63       27.27      5.60 o 
  23   4   7       64.01       66.86      7.62 o 
  24   4   7       36.94       34.17      6.66 o 
  25   4   7       59.63       45.67      7.09 o 
  26   4   7      218.92      203.90     13.44 o 
  27   4   7       85.83       85.16      9.60 o 
  28   4   7      222.01      193.56     13.81 o 
  29   4   7       45.01       35.83      7.79 o 
  30   4   7       45.62       30.27      7.44 o 
  31   4   7       55.29       46.64      8.53 o 
  32   4   7       21.22       15.86      6.75 o 
  17   5   7      257.85      257.20     11.91 o 
  18   5   7       69.29       60.02      6.52 o 
  19   5   7       12.73       16.01      4.68 o 
  20   5   7       82.82       92.39      8.19 o 
  21   5   7        9.04        6.09      4.60 o 
  22   5   7       33.64       26.31      6.04 o 
  23   5   7       28.26       23.09      6.13 o 
  24   5   7        3.71        7.33      5.10 o 
  25   5   7      148.77      128.58     11.38 o 
  26   5   7      114.16      112.76     10.83 o 
  27   5   7       17.14       11.29      5.99 o 
  28   5   7       27.59       17.15      6.27 o 
  13   6   7       13.62        9.24      4.49 o 
  14   6   7       46.28       44.59      6.40 o 
  15   6   7       13.06        8.59      4.36 o 
  16   6   7       66.94       69.92      7.63 o 
  17   6   7      206.07      216.51     12.31 o 
  18   6   7      150.50      151.41     10.58 o 
  19   6   7       42.01       43.26      7.27 o 
  20   6   7       12.01       16.41      5.47 o 
  21   6   7       23.95       22.34      6.17 o 
   2   0   8      141.24      151.59      9.22 o 
   4   0   8      136.43      124.99      8.37 o 
   6   0   8       36.60       36.65      5.16 o 
   8   0   8        1.66       -2.16      2.55 o 
  10   0   8      359.67      345.64     15.27 o 
  12   0   8     1025.18      988.88     31.55 o 
  14   0   8     1263.89     1233.14     37.88 o 
  16   0   8      629.62      614.51     23.54 o 
  18   0   8     1324.57     1343.98     41.52 o 
  20   0   8      293.79      277.17     15.46 o 
  22   0   8      429.38      457.95     21.01 o 
  24   0   8      198.34      215.19     14.41 o 
  26   0   8       18.50       14.25      6.33 o 
  28   0   8       27.04       18.34      6.87 o 
  30   0   8       34.92       28.14      8.14 o 
  32   0   8      206.58      222.39     16.97 o 
  34   0   8       24.13       27.52      6.63 o 
  36   0   8      200.02      200.21     20.60 o 
   0   1   8      360.81      356.56     12.95 o 
   1   1   8       40.63       41.57      4.53 o 
   2   1   8      470.73      491.38     15.65 o 
   3   1   8       22.81       21.21      3.46 o 
   4   1   8      157.85      158.90      8.00 o 
   5   1   8       14.49       18.62      3.48 o 
   6   1   8        2.73        6.45      2.79 o 
   7   1   8      218.12      233.18      7.96 o 
   8   1   8       96.11      104.56     11.62 o 
   9   1   8      109.99      105.82      5.71 o 
  10   1   8      331.77      338.86     10.32 o 
  11   1   8       56.84       58.77      4.59 o 
  12   1   8      831.46      844.11     19.52 o 
  13   1   8      301.70      301.19     13.05 o 
  14   1   8      166.50      164.57     13.30 o 
  15   1   8      213.53      207.32      8.56 o 
  16   1   8       29.11       31.08      4.09 o 
  17   1   8      144.72      137.20      9.34 o 
  18   1   8       52.91       58.09      5.25 o 
  19   1   8        9.12       11.62      5.83 o 
  20   1   8      211.87      193.79     28.57 o 
  21   1   8       79.81       64.21     11.42 o 
  22   1   8      273.05      279.19     11.40 o 
  23   1   8        1.30        1.26      2.91 o 
  24   1   8      219.48      224.14     10.54 o 
  25   1   8       47.99       46.82      6.31 o 
  26   1   8       74.20       70.77      6.84 o 
  27   1   8       49.92       52.86      7.60 o 
  28   1   8        0.30       -3.53      2.79 o 
  29   1   8       28.92       25.99      4.54 o 
  30   1   8      209.82      226.78      9.73 o 
  31   1   8       19.95       12.40      4.05 o 
  32   1   8       15.09       19.95      4.53 o 
  33   1   8       25.43       25.97      4.98 o 
  34   1   8      110.85      112.00     14.80 o 
  35   1   8        1.55        1.99      3.89 o 
  13   2   8       66.40       54.48      8.22 o 
  14   2   8      471.11      476.68     13.06 o 
  15   2   8       56.27       55.30      4.54 o 
  16   2   8       36.31       34.35      4.08 o 
  17   2   8       88.00       79.43      5.62 o 
  18   2   8        0.81        0.41      2.96 o 
  19   2   8       20.44       17.93      3.28 o 
  20   2   8      152.54      159.27     10.06 o 
  21   2   8      156.40      154.00      7.15 o 
  22   2   8      474.04      466.97     12.84 o 
  23   2   8       16.99       20.47      3.76 o 
  24   2   8      127.52      121.68      7.01 o 
  25   2   8        0.82        4.08      3.08 o 
  26   2   8       52.89       49.22      5.28 o 
  27   2   8       19.40       17.38      4.02 o 
  28   2   8        2.84        3.93      3.20 o 
  29   2   8       10.54        9.44      3.62 o 
  30   2   8      135.80      145.03      8.35 o 
  31   2   8       29.77       25.04      5.01 o 
  32   2   8      182.83      182.81      9.55 o 
  33   2   8      106.42      108.04      8.44 o 
  34   2   8      208.62      216.90     11.51 o 
  18   3   8       83.40       76.28      6.51 o 
  19   3   8      120.27      124.16      8.40 o 
  20   3   8       42.32       40.17      5.60 o 
  21   3   8       22.32       29.76      5.51 o 
  22   3   8      115.43      112.17      9.03 o 
  23   3   8       94.88       93.78     10.13 o 
  24   3   8       18.39       23.50      6.59 o 
  25   3   8        2.18       -3.99      6.10 o 
  26   3   8       56.94       53.86     12.80 o 
  27   3   8       63.42       65.43     10.81 o 
  28   3   8       22.64       27.63      5.32 o 
  29   3   8       34.66       36.14      6.24 o 
  30   3   8       20.65       16.89      4.94 o 
  31   3   8       62.51       64.95     12.16 o 
  32   3   8       16.18        9.76      5.05 o 
  19   4   8       30.98       28.66      5.02 o 
  20   4   8        0.43        4.43      3.84 o 
  21   4   8       16.11       12.85      4.56 o 
  22   4   8       21.99       16.33      4.94 o 
  23   4   8       99.52      104.19      9.31 o 
  24   4   8       74.26       69.01      8.27 o 
  25   4   8       87.19       92.38      9.45 o 
  26   4   8       52.79       50.58      7.91 o 
  27   4   8       41.53       43.60      7.89 o 
  28   4   8       32.05       16.43      6.24 o 
  19   5   8       19.92       21.62      5.15 o 
  20   5   8        4.56        1.61      4.21 o 
  21   5   8       63.33       63.92      7.68 o 
  22   5   8       14.30       17.02      5.30 o 
  23   5   8       69.29       55.23      7.72 o 
   6   0   9      245.12      249.55     13.39 o 
   8   0   9      131.98      132.73      9.85 o 
  10   0   9      100.26      112.83      9.25 o 
  12   0   9       48.92       40.19      6.40 o 
  14   0   9      139.85      169.20     11.63 o 
  16   0   9      466.97      506.81     21.27 o 
  18   0   9       72.24       69.99      8.61 o 
  20   0   9       53.71       63.78      8.52 o 
  22   0   9       30.15       33.02      7.15 o 
  24   0   9       29.37       29.01      7.30 o 
  26   0   9       49.56       45.71      9.03 o 
  28   0   9       67.61       52.54      9.69 o 
  30   0   9      157.64      142.48     14.61 o 
   2   1   9      145.75      153.12      9.08 o 
   3   1   9        1.36        0.42      2.73 o 
   4   1   9       25.08       23.36      4.47 o 
   5   1   9       12.98       17.04      4.08 o 
   6   1   9      320.89      326.34     13.69 o 
   7   1   9      156.21      156.17      9.21 o 
   8   1   9      196.19      208.58     10.62 o 
   9   1   9       71.00       83.14      7.26 o 
  10   1   9       16.43        9.44      3.14 o 
  11   1   9       44.78       45.54      4.74 o 
  12   1   9      393.89      386.37     17.97 o 
  13   1   9      135.74      145.93      7.58 o 
  14   1   9      117.50      125.87      8.14 o 
  15   1   9       48.00       45.23      6.52 o 
  16   1   9      212.36      221.09      9.56 o 
  17   1   9       53.83       54.68      5.53 o 
  18   1   9      364.71      362.14     16.33 o 
  19   1   9      161.08      150.07     22.22 o 
  20   1   9      165.91      165.61      8.89 o 
  21   1   9       28.98       21.67      4.49 o 
  22   1   9       93.36       88.47      8.14 o 
  23   1   9       59.80       61.66      6.44 o 
  24   1   9       23.61       22.62      6.58 o 
  25   1   9       16.50       11.27      4.19 o 
  26   1   9       13.68        6.00      3.72 o 
  27   1   9        9.19       12.83      4.44 o 
  28   1   9      106.45       99.24      8.41 o 
  29   1   9      101.66       78.55      7.83 o 
  30   1   9       80.45       78.84      7.96 o 
  31   1   9       20.35       15.07      4.87 o 
  13   2   9       21.77       19.16      4.23 o 
  14   2   9       34.41       39.71      5.21 o 
  15   2   9       24.90       18.44      4.56 o 
  16   2   9      209.04      209.81      9.14 o 
  17   2   9      151.97      155.61      8.17 o 
  18   2   9      185.48      210.13      9.49 o 
  19   2   9        2.27        4.98      4.81 o 
  20   2   9       58.82       59.56     12.64 o 
  21   2   9       16.33       12.84      4.10 o 
  22   2   9       47.09       45.22      7.13 o 
  23   2   9        2.12       -0.46      2.98 o 
  24   2   9       17.23       14.74      4.71 o 
  25   2   9       84.99       92.16      8.49 o 
  26   2   9        3.08       -0.26      3.16 o 
  27   2   9       56.81       52.64      7.23 o 
  28   2   9      123.50      137.42      8.27 o 
  29   2   9        1.30        3.89      3.91 o 
  18   3   9      101.28       97.66      8.09 o 
  19   3   9       75.57       76.18      7.54 o 
  20   3   9       34.58       44.60      6.12 o 
  21   3   9       20.08       23.21      5.41 o 
  22   3   9        3.19        6.51      4.58 o 
  23   3   9      108.56      100.69      9.59 o 
  24   3   9       44.00       37.23      7.05 o 
  25   3   9      131.45      110.12     10.74 o 
  26   3   9       21.52       26.62      6.71 o 
  27   3   9      121.44      120.32     11.43 o 
  19   4   9       17.48       13.16      4.52 o 
  20   4   9       10.31        8.93      4.65 o 
  21   4   9       13.13       14.24      5.01 o 
  22   4   9        6.15        3.92      4.52 o 
   8   0  10      300.41      310.80     16.35 o 
  10   0  10      494.37      477.68     21.40 o 
  12   0  10      211.00      210.17     13.56 o 
  14   0  10      208.79      186.65     13.01 o 
  16   0  10       41.82       45.07      7.96 o 
  18   0  10      115.83      108.89     11.03 o 
  20   0  10      160.85      155.01     12.85 o 
  22   0  10      227.74      249.35     16.44 o 
  24   0  10      236.18      222.60     16.34 o 
  26   0  10       55.14       58.85      9.93 o 
   5   1  10       17.15       13.70      4.63 o 
   6   1  10       41.37       41.35      6.10 o 
   7   1  10       49.74       50.70      6.51 o 
   8   1  10      100.95       85.52      8.21 o 
   9   1  10      106.87      107.72      8.95 o 
  10   1  10       36.27       36.92      6.19 o 
  11   1  10       18.84       25.15      5.56 o 
  12   1  10      246.41      242.95     13.66 o 
  13   1  10      160.83      175.09      8.98 o 
  14   1  10      517.72      518.24     21.78 o 
  15   1  10       26.09       29.69      4.80 o 
  16   1  10       47.40       49.23     15.95 o 
  17   1  10       39.45       31.08      4.97 o 
  18   1  10       30.99       37.64      5.40 o 
  19   1  10       27.44       26.24      5.07 o 
  20   1  10       15.09       19.05      4.52 o 
  21   1  10       74.36       75.67      8.74 o 
  22   1  10      156.15      146.04      9.27 o 
  23   1  10       22.41       28.27      5.41 o 
  24   1  10       74.02       64.98     11.68 o 
  25   1  10       28.06       26.97      5.49 o 
   3   2  10       22.50       14.77      4.07 o 
   5   2  10       94.18       82.16      6.90 o 
   7   2  10        7.38        2.50      3.55 o 
   8   2  10       41.91       29.05      4.99 o 
   9   2  10        2.58       -0.11      3.16 o 
  10   2  10       73.39       76.94      6.96 o 
  11   2  10       65.50       54.49      6.23 o 
  12   2  10      212.71      198.89     11.20 o 
  13   2  10        9.84        6.94      4.15 o 
  14   2  10        6.31       11.03      4.43 o 
  15   2  10      121.30      117.19      9.30 o 
  16   2  10      196.49      186.58     11.62 o 
  17   2  10        6.43        5.66      4.25 o 
  18   2  10       46.02       25.08      5.86 o 
  19   2  10        1.95        0.88      4.22 o 
  20   2  10       54.46       54.37      7.84 o 
  21   2  10       27.04       19.87      6.17 o 
  22   2  10       93.90       89.73     20.46 o 
  23   2  10        6.58        3.10      4.00 o 
  16   3  10        5.13        0.34      3.65 o 
  17   3  10       10.37       10.12      4.36 o 
  18   3  10       11.35       10.83      4.50 o 
  19   3  10       51.85       67.01      7.65 o 
  20   3  10       28.09       25.50      5.81 o 
  14   0  11      101.29      102.16     11.22 o 
  16   0  11       38.42       30.20      7.55 o 
  18   0  11       60.84       71.85      9.84 o 
   9   1  11       45.65       63.87      8.33 o 
  10   1  11       33.73       30.35      6.72 o 
  11   1  11      119.60      123.43     10.70 o 
  12   1  11       49.34       43.00      7.49 o 
  13   1  11       33.16       39.37      7.43 o 
  14   1  11       15.73       18.44      6.01 o 
  15   1  11        1.80        6.17      5.00 o 
  16   1  11       20.83       18.25      5.91 o 
  17   1  11       12.92       11.19      5.85 o 
   6   2  11       91.86       91.95      8.29 o 
   7   2  11        1.36        5.90      4.25 o 
   8   2  11      155.36      181.30     10.97 o 
   9   2  11       52.58       48.35      6.76 o 
  10   2  11       35.63       32.73      6.29 o 
  11   2  11        7.20        0.19      4.25 o 
  12   2  11       11.44       17.54      5.13 o 
  13   2  11       21.28       20.05      5.45 o 
  14   2  11       79.88      104.68      9.32 o 
                                                 
